# Supplementary material for: BioTile, A Perl based tool for the identification of differentially enriched regions in tiling microarray data
Source: BMC Bioinformatics. 2013 Mar 3;14:76. doi: 10.1186/1471-2105-14-76 (PMC3599767; doi:10.1186/1471-2105-14-76)
Supplement: Additional file 1 — A perl script containing the BioTile algorithm. [file 1471-2105-14-76-S1.pl]

Additional file 1. A perl script containing the BioTile algorithm

my %sampleOrder; my %datahash; my %orghash; my @order; my @topography; my @diagnosis; my @RandomIndex; my %backRandomHash; my $iterations; my  $cov="Covar";

my $program_start_time=time;
#please enter the name of your formatted annotation file
my $filename="Annotation.txt";


#subroutine for shifting numbers into a referenced array
sub add_numbers{
  my $array_ref =  shift;
 }  
####meta analysis subroutine

sub sq{
    $sq=@_[0]*@_[0];
    return $sq;
    }
  
  ##subroutine returns the q statistic from a random effects meta analysis
 sub metaAnalysis{
    $line_in=$_;
    @x=split(/\t/, $line_in);
    $effect_term=@x[0]; $error_term=@x[1];
    my @effectsizes=split(/;/, $effect_term);
    my @error_terms=split(/;/, $error_term);
    my @vars=();my @vwts=(); my @effectsum=(); my @vwts2=();
for(my $ioz=0; $ioz<scalar(@error_terms); $ioz++){
      $val=@error_terms[$ioz];
      $efo=@effectsizes[$ioz];
      $s="\t";
      $na="NA";
      if(sq($val)==0){  return $na; }
      $vwt= (1/sq($val));
      push(@vars, sq($val));
      push(@vwts, (1/sq($val)));
      push(@vwts2, sq($vwt));
      push(@effectsum, ($vwt*$efo));
    }
    $internal_check=sum(@vwts);
    if($internal_check==0){return $na;}
    $fixedsumm = sum(@effectsum)/sum(@vwts);
    my @Q=();
    for(my $ioz=0; $ioz<scalar(@effectsizes); $ioz++){
         $val=@error_terms[$ioz];
         $var=sq($val);
         $efo=@effectsizes[$ioz];
         $valuex=sq(($efo-$fixedsumm))/$var;
         push(@Q, $valuex);
    }
    $Q = sum(@Q);
    return $Q;
}


#subroutine for returning slope and standard error of the slope of a linear regression in the primary comparison of interest
sub regression{

    my@a = @diagnosis;
    my @b=();
    @b=@$_;
    @xy=(); @x2=(); @a2=(); @b2=();
    my $n=0;

    for(my $ia=0; $ia<scalar(@a); $ia++){
      $atest=@a[$ia];  $btest=@b[$ia];  if(($atest=~/NA/)||($btest=~/NA/)){  next;}
      push(@a2, $atest); push(@b2, $btest);
      $val=@a[$ia]*@b[$ia];
      push(@x2, @a[$ia]**2);
      push(@xy, $val); 
      $n++;
    }

  $col1=sum(@a2);
  $col2=sum(@b2);
  $col3=sum(@xy);
  $col4=sum(@x2);
  $dnum=(($n*$col4)-$col1**2);
  if($dnum!=0){
  $slope=(($n*$col3)-($col1*$col2))/(($n*$col4)-$col1**2);
  $intercept=($col2-($slope*$col1))/$n;
  $ym=average(@b2); $xm=average(@a2); my @sx=(); my @sy=(); my @sxy=();
  #calculate residuals, sum of squares error, and standard error of the estimate
  @predicted=(); @residuals=();
  for(my $ia=0; $ia<scalar(@a2); $ia++){
  
    $value=@a2[$ia]; $value2=@b2[$ia];
    $y=($slope*$value)+$intercept;
    $deltaX=$value-$xm;
    $deltaY=$value2-$ym;
    $deltaxy=$deltaX*$deltaY;
    push(@sxy, $deltaxy);
    push(@sx, $deltaX**2);
    push(@sy, $deltaY**2);

  }

 $sx=sum(@sx); $sy=sum(@sy);
  $test=sum(@sxy)**2;
  $prestderr=($sy-(sum(@sxy)**2/$sx))/($n-2);
  if($prestderr >0){ $stderr=sqrt($prestderr);}
  else{@na=("NA","NA"); return @na; next;}
  #calculate standard error of the slope
  $SEslope=$stderr/ sqrt ($sx );
  my @output=($slope, $SEslope);
  return @output;
       }
      else{@na=("NA","NA"); return @na;}
}

#subroutine for returning slope and standard error of the slope of a linear regression in the randomized data
sub regression2{

    my@a = @diagnosis;
    @b=map{$_->[$_]}@randomorder;
    @xy=(); @x2=(); @a2=(); @b2=();
    for(my $ia=0; $ia<scalar(@a); $ia++){
      $val=@a[$ia]*@b[$ia];
      push(@xy, $val); 
    }

    $n=scalar(@b);
    @x2=map{$_**2}@a;
    $col1=sum(@a);
    $col2=sum(@b);
    $col3=sum(@xy);
    $col4=sum(@x2);
    $dnum=(($n*$col4)-$col1**2);
    if($dnum!=0){
    $slope=(($n*$col3)-($col1*$col2))/(($n*$col4)-$col1**2);
    $intercept=($col2-($slope*$col1))/$n;
    $ym=average(@b); $xm=average(@a); my @sx=(); my @sy=(); my @sxy=();
#calculate residuals, sum of squares error, and standard error of the estimate

    @predicted=(); @residuals=();
    for(my $ia=0; $ia<scalar(@a); $ia++){
      $value=@a2[$ia]; $value2=@b2[$ia];
      $y=($slope*$value)+$intercept;
      $deltaX=$value-$xm;
      $deltaY=$value2-$ym;
      $deltaxy=$deltaX*$deltaY;
      push(@sxy, $deltaxy);
      push(@sx, $deltaX**2);
      push(@sy, $deltaY**2);
    }
    $sx=sum(@sx); $sy=sum(@sy);
    $prestderr=($sy-(sum(@sxy)**2/$sx))/($n-2);
    if($prestderr >0){ $stderr=sqrt($prestderr);}
    else{@na=("NA","NA"); return @na; next;}
    $SEslope=$stderr/ sqrt ($sx );
    my @output=($slope, $SEslope);
    return @output;
    }
    else{@na=("NA","NA"); return @na;}
}
#subroutine used to test random permutations of
          
##subroutine returns the residuals of a linear regression for the purposes of data transformation
sub regression_res{

    my$a = @_[0];
    my$b = @_[1]; 
    @a=split(/\t/, $a);@b=split(/\t/, $b);
    @xy=(); @x2=(); @a2=(); @b2=();
    my $n=0;
    for(my $ia=0; $ia<scalar(@a); $ia++){
      $atest=@a[$ia];  $btest=@b[$ia];  if(($atest=~/NA/)||($btest=~/NA/)){  next;}
      push(@a2, $atest); push(@b2, $btest);
      $val=@a[$ia]*@b[$ia];
      push(@x2, @a[$ia]**2);
      push(@xy, $val); 
      $n++;
    }
    $col1=sum(@a2);
    $col2=sum(@b2);
    $col3=sum(@xy);
    $col4=sum(@x2);
    $dnum=(($n*$col4)-$col1**2);
    $slope=(($n*$col3)-($col1*$col2))/(($n*$col4)-$col1**2);
    $intercept=($col2-($slope*$col1))/$n;
    $ym=average(@b2); $xm=average(@a2); my @sx=(); my @sy=(); my @sxy=();
#calculate residuals, sum of squares error, and standard error of the estimate
    @predicted=(); @residuals=();
    for(my $ia=0; $ia<scalar(@a2); $ia++){
      $value=@a2[$ia]; $value2=@b2[$ia];
      $y=($slope*$value)+$intercept;
      $res=$value2-$y;
      push(@residuals, $res);
    }
    $residuals=combinso(@residuals);
    return $residuals;

}
#subroutine for determining Maximum value in an array
    sub max {
  my($max_so_far) = shift @_;  
  foreach (@_) {              
    if ($_ > $max_so_far) {    
      $max_so_far = $_;
    }
  }
  $max_so_far;
}
#subroutine for determining Minimum value in an array
sub min {
  my($max_so_far) = shift @_; 
  foreach (@_) {               
    if ($_ < $max_so_far) {    
      $max_so_far = $_;
    }
  }
  $max_so_far;
}
#subroutine for determining Sum
sub sum{
    $sumox=();
    foreach $valu(@_){
        $sumox=$sumox+$valu;
        
        }
    return $sumox;
    
    }

#subroutine for determining Mean
sub average{    
    $sum = 0;
    $counter=0;
    foreach $item (@_){ 
      $sum += $item;     
      $counter++;      # add $item to $sum
    }
    $ave=$sum/$counter;
    return $ave;
}

  #subroutine for determining variance
sub variance{
    $ave=average(@_);
    $sum = 0;
    $counter2=0;
    foreach $item (@_){ 
      $value=(($ave-$item)*($ave-$item));
      $sum += $value;     
      $counter2++;      # add $item to $sum
    }
    $var=$sum/($counter2-1);
    return $var;
}
 # convenient combination subroutine
sub combinso{my $newline=();
    for(my $in=0; $in<scalar(@_); $in++){
        $val=@_[$in];
        $s="\t";
        if($in==0){$newline=$val;next;}
        $newline=$newline.$s.$val;
    }
        
    return $newline;     
}
        ##########
    # convenient combination subroutine
sub combinso2{
  my $newline=();
        for(my $in=0; $in<scalar(@_); $in++){
            $val=@_[$in];
            $s=";";
            if($in==0){$newline=$val;next;}
            $newline=$newline.$s.$val;
        }
        
  return $newline;     
}

    
  
      ##subroutine to generate group differences for primary outcome
sub groupdifs {
  $line_ref=$_;
  my @na=("","");
  my @g1=(); my @g2=();
  foreach $order(@order){
    if($line_ref->[$order] !~/\d/){next;}
    $diag=$sampleOrder{$order};
    if($diag==1){push(@g1,$line_ref->[$order]); }
    if($diag==2){push(@g2,$line_ref->[$order]);}
  }
  $test1=scalar(@g1); $test2=scalar(@g2); if(($test1<=2)||($test2<=2)){return @na;}
  $differencesG2=average(@g2); $varianceG2=sqrt(variance(@g2));
  $differencesG1=average(@g1); $varianceG1=sqrt(variance(@g1));
  $dif=$differencesG2-$differencesG1;
  $sem=sqrt($varianceG2*($varianceG2/scalar(@g2))+$varianceG1*($varianceG1/scalar(@g1)));
  $s="\t";
  $comp=$dif.$s.$sem;
  my @output=($dif, $sem);
  return @output;
}


  #subroutine to generate permuted difference or slope statistics
sub groupdifs2 {
  $line_ref=$_;
  my @na=("","");
  my @g1=(); my @g2=();
    for(my $i=0; $i<scalar(@randomorder); $i++){
      $order=@randomorder[$i];
      if($line_ref->[$order] !~/\d/){next;}
      $diag=@diagnosis[$i];
      if($diag==1){push(@g1,$line_ref->[$order]); }
      if($diag==2){push(@g2,$line_ref->[$order]);}
    }
    $test1=scalar(@g1); $test2=scalar(@g2); if(($test1<=2)||($test2<=2)){return @na;}
    $differencesG2=average(@g2); $varianceG2=sqrt(variance(@g2));
    $differencesG1=average(@g1); $varianceG1=sqrt(variance(@g1));
    $dif=$differencesG2-$differencesG1;
    $sem=sqrt($varianceG2*($varianceG2/scalar(@g2))+$varianceG1*($varianceG1/scalar(@g1)));
    $s="\t";
    $comp=$dif.$s.$sem;
    my @output=($dif, $sem);
    return @output;
}


            #randomization subroutine
sub rando{
    my @fin=(); $s="\t"; my @out=(); 
    foreach $linp(@_){  
      chomp($linp);  $jj=rand;  $compp=$jj.$s.$linp;  push(@out, $compp);    
    }; 
    @out=sort(@out); 
    foreach $linp(@out){ 
      @s=split(/\t/, $linp); $val=@s[1]; push(@fin, $val);
    };  
    return(@fin);
}
    
    
####
open (INV, "<$filename") or die "couldn't open ds_flat_chrx.txt:$!\n"; 
my @user_input=<INV>;
$temp=@user_input[5]; $temp=~/\.*=\t(\d*)/;
$tiledistance=$1;
$temp=@user_input[1]; $temp=~/\.*=\t(\w*.\w*)/;
$infile=$1;
$temp=@user_input[2]; $temp=~/\.*=\t(\w*.\w*)/;
$outfile=$1;
$temp=@user_input[3]; $temp=~/\.*=\t(\d*)/;
$probecut=$1;
$temp=@user_input[4]; $temp=~/\.*=\t(\d*)/;
$iterations=$1;
$temp=@user_input[6]; $temp=~/\.*=\t(\w*)/;
$adjust=$1;
$temp=@user_input[7]; $temp=~/\.*=\t(\w*)/;
$continous=$1;
$adjust=~tr/a-z/A-Z/;
$continous=~tr/a-z/A-Z/;

#internal checks
if($infile !~/\w/){print"Error: Must specify an infile \n" and die;}
if($outfile !~/\w/){print"Error: Must specify an outfile\n" and die;}
if ($probecut <3){print"Error: Minimum number of probes per DMR is 3\n" and die;}
if ($tiledistance !~/\d/){print"Warning: No Tile Distance Specified. Default value of 100 bp between tiles selected\n"; $tiledistance=100;}
if ($probecut !~/\d/){print"Error: Minimum number of probes per DMR must be specified must be specified\n" and die;}
if ($iterations !~/\d/){print"Error: Number of iterations must be specified\n" and die;}
if($continous ne "N"){if ($continous ne "Y"){print"Error: Please specify Continous Independent variable using either y or n\n" and die;}}
if($adjust ne "N"){if ($adjust ne "Y"){print"Error: Adjust for Covariates line in Annotation file must be either y or n\n" and die;}}

my $outfile=$outfile;
open (OUTPUTFILE, ">$outfile") or die "couldn't open OUTPUTFILE: $!\n";
print(OUTPUTFILE "Chromosome\tDMR Start\tDMR End\t# Probes in DMR\tMean Effect (1-2)\tMax Effect\tPosition of Max\tP value\tQ statistic\n");

#subroutine for defining DMRs based on positional data
sub DMRgrabber{
  my @re=(); my @temp=(); my $j=0; my @final; my @sids=();
  for(my $i=0; $i<scalar(@_); $i++){
    $line=@_[$i];
    @s=split(/\t/, $line);
    $val=@s[0];
    $id2=@s[1];
    $dif2=@s[2];
    $sem2=@s[3];
    $pos=@s[4];
    push(@sids, $id2);
    push(@temp, $pos);
    $j=$i+1;
    $nextline=@_[$j];
    @ss=split(/\t/, $nextline);
    $nexto=@ss[0];
    $test=$val+1;
    if($test !=$nexto){if(scalar(@temp)>=$probecut){$start=int(min(@temp)); $end=int(max(@temp)); $ref_id=combinso2(@sids); @temp=();$connector2=":"; $re= $ref_id.$connector2.$start.$connector2.$end.$connector2.$dif2.$connector2.$sem2; push(@final, $re);@sids=();}}
    if($test !=$nexto){if(scalar(@temp)<$probecut){@temp=();@sids=();}}
  }
return @final;
}


##loop to establish covariates, order, and diagnosis variables for later use from the annotation file
for(my $i=9; $i<scalar(@user_input); $i++){
  $line=@user_input[$i];
  chomp($line);
  @s=split(/\t/, $line);
  $numberCovariates=(scalar(@s)-3);
  #print"$numberCovariates\n";
  $diagnosis=@s[1];
  $order=(@s[2]-1);
  push(@order, $order);
  push(@diagnosis, $diagnosis);
  $sampleOrder{$order}=$diagnosis;
  if($adjust eq "Y"){
    if($numberCovariates<1){ print"Error: No Covariates found\n" and die;}
    for(my $ii=1; $ii<=$numberCovariates; $ii++){
    $covarName=$cov.$ii;
    $covariate=@s[(2+$ii)];
    push(@$covarName, $covariate);}
  }  
}
  my $orderline=combinso(@order);
  $diag_ref=add_numbers(\@diagnosis);
  $numberArrays=(scalar(@user_input)-9);

##loop to index dataline for future randomization
for(my $i=1; $i<=$iterations; $i++){
  @newline=rando(@order);
  $newOrder=combinso(@newline);
  push(@RandomIndex, $newOrder);
  
  }

##now read in the data below
my @up; my @down; my $previous_coordinate=0; 
open(MYINPUTFILE, "<$infile");
while(<MYINPUTFILE>){

  my ($line)=$_; chomp($line);
  while($line=~/"/){$line=~s/"//;}
  @s=split(/\t/, $line, 4);
  $chr=@s[0];
  $chr=~/\.*(chr\d*)/;
  $chr=$1;
  $pos=@s[1]; 
  $connector="-";
  $sid=$chr.$connector.$pos;
  if($chr !~ /\d/){next;}
  $dataline=@s[3];chomp($dataline);

#count variable defines order for subsequent DMR identification;
  $count++;
  if($count==1){$previous_chromosome=$chr;}
##transform on covariates if there are any:
  if($adjust eq "Y"){
     for(my $ii=1; $ii<=$numberCovariates; $ii++){
        $name=$cov.$ii;
        if(scalar(@$name)!=$numberArrays){print "Warning: Number of datapoints in Covariate column may not match the number of datapoints in the data file.\n" ;}
        $covariate_line=combinso(@$name);
        @preResidual=($covariate_line, $dataline);
        $residuals=regression_res(@preResidual);
        $dataline=$residuals;
     }
  }
  #clear temporary array
  my @temp=();
  @temp=split(/\t/, $dataline);

  $dataline_ref=add_numbers(\@temp);
  if($chr eq $previous_chromosome){if($pos < $previous_coordinate){print "Error: Chromosomal coordinates are not in ascending order on chromosome $chr and position $pos\n" and die;}}
  if($count==1){if(scalar(@temp)!=$numberArrays){print "Warning: Number of datapoints in Infile may not match the annotation file.\n" ;}}
  $datahash{$sid}=$dataline_ref;
  if($continous eq "N"){@out=map(groupdifs, $dataline_ref);}
  if($continous eq "Y"){@out=map(regression, $dataline_ref);}
  $dif=@out[0];
  $sem=@out[1];
  $s="\t";
  $comp=$count.$s.$sid.$s.$dif.$s.$sem.$s.$pos;
##define DMRs
  if($dif>0){push(@up, $comp);};
  if($dif<0){push(@down, $comp);}
  $previous_coordinate=$pos;
  $previous_chromosome=$chr;
}


sub dataRetrieve{
  @difs=(); @sems=();
  foreach $id(@_){
    $data=$datahash{$id};

    if($continous eq"N"){@out=map(groupdifs, $data);}
    if($continous eq"Y"){@out=map(regression, $data);}
    push(@difs, @out[0]); push(@sems, @out[1]);
  }
 
  @output=(combinso2(@difs), combinso2(@sems));
  $output=combinso(@output);
  return $output
}
 
sub dataRetrieveStats{
  @difs=(); @idx=();
  foreach $id(@_){
    @ss=split(/-/, $id);
    push(@idx, @ss[1]);
    $data=$datahash{$id};
    if($continous eq"N"){@out=map(groupdifs, $data); }
    if($continous eq"Y"){@out=map(regression, $data); }
    push(@difs, @out[0]); 
  }
 
 $mean=average(@difs);
 $maximum=max(@difs);
 for(my $i=0; $i<scalar(@difs);$i++){
    $id=@idx[$i]; $testvalue=@difs[$i];
    if($testvalue== $maximum){$maximum_position=$id;}
  }
  @output=($mean, $maximum, $maximum_position);
  $output=combinso(@output);
  
  return $output;
  }
  
sub dataRetrieveRand{
  @difs=(); @sems=();
  foreach $id(@_){
    $data=$datahash{$id};
    if($continous eq"N"){@out=map(groupdifs2, $data);}
    if($continous eq"Y"){@out=map(regression2, $data);}
    push(@difs, @out[0]); push(@sems, @out[1]);
  }
  @output=(combinso2(@difs), combinso2(@sems));
  $output=combinso(@output);
  return $output
  }
#main DMR processing algorithm subroutine
sub dmrProcess{
  @s=split(/:/, $_);
    @ids=split(/;/, @s[0]);
      $start=@s[1];
        $end=@s[2];
          $chr=@ids[0];
            $chr=~/(chr\d*)-\d*/;
              $chr=$1;
                $nprobes=scalar(@ids);

#####evaluate and place filters here
  if($nprobes<$probecut){return "na";}
##filter to exclude DMRs with large gaps between probes such as those spanning repetative elements and between chromosomes
  if(abs(((($end-$start)+$tiledistance)/$nprobes))>($tiledistance+5)){return "na";}
  my @temporary=();
#retrieve probe-wise metrics of difference and variation
  $dato=dataRetrieve(@ids);
  $effect=dataRetrieveStats(@ids);
  push(@temporary, $dato);
  #retrieve probe-wise metrics of difference and variation from randomly permuted data per DMR
  for(my $i=0; $i<scalar(@RandomIndex); $i++){
    $line=@RandomIndex[$i];
    @randomorder=split(/\t/, $line);
    $randdata=dataRetrieveRand(@ids);
    push(@temporary, $randdata);
  }
#  determine meta statsitic and that of random permutations (first element is the meta stat matching the true independent variable)
  @metaOut=map(metaAnalysis, @temporary);
##loop to evaluate p value significance from metaAnalysis Outputs
  $random_Qs=0;
  for(my $i=0; $i<scalar(@metaOut); $i++){
    $q=@metaOut[$i];
    if($i==0){$original_Q=$q;next;}
    if($q>=$original_Q){$random_Qs++;}
  }
  $pvalue=$random_Qs/scalar(@metaOut);
  print(OUTPUTFILE "$chr\t$start\t$end\t$nprobes\t$effect\t$pvalue\t$original_Q\n");

}
#define DMRs
my @dmrso=(@up, @down);
# a function to define DMRs
@dmrs=DMRgrabber(@dmrso);
#subroutine for estimating program run time
sub TimeCheck{
  $total_DMRs=scalar(@_);
  my @time_tester=();
  for(my $i=0; $i<100; $i++){
    push(@time_tester, shift(@_));
  }
  $start_time=time;
  map(dmrProcess, @time_tester);
  $end_time=time;
  $rest_of_time=$end_time-$program_start_time;
  $elapsed_time=$end_time-$start_time;
  $proportion=scalar(@time_tester)/$total_DMRs;
  $estimated_time=$elapsed_time/$proportion;
  $estimated_time=$estimated_time+$rest_of_time;
  $digits="seconds";
  if($estimated_time>=61){$estimated_time=$estimated_time/60; $digits="minutes";}
  if($estimated_time>=61){$estimated_time=$estimated_time/60; $digits="hours";}
  if($estimated_time>=72){$estimated_time=$estimated_time/24; $digits="days";}
  $outfile2="Estimated_Run_Time.txt";
  open (OUTPUTFILE2, ">$outfile2") or die "couldn't open OUTPUTFILE: $!\n";
  print(OUTPUTFILE2 "Estimated program run time is $estimated_time $digits\n");
  return(@_);
}

@dmrs=TimeCheck(@dmrs);
map(dmrProcess, @dmrs);
