# Supplementary material for: BioTile, A Perl based tool for the identification of differentially enriched regions in tiling microarray data
Source: BMC Bioinformatics. 2013 Mar 3;14:76. doi: 10.1186/1471-2105-14-76 (PMC3599767; doi:10.1186/1471-2105-14-76)
Supplement: Additional file 2 — An example dataset containing the first 5000 data points from 5 randomly selected case and control mice from the simulated data matrix. [file 1471-2105-14-76-S2.txt]

Additional file 2. An example dataset containing the first 5000 data points from 5 randomly selected case and control mice from the simulated data matrix.
CHR	START	UniqueID	case1	case2	case3	case4	case5	con1	con2	con3	con4	con5
chr1	3260443	chr1-3260443	5.756197581	6.073657606	5.072443511	4.566772967	4.887691227	5.361445566	4.908736039	3.293033782	6.039103369	5.506812724
chr1	3260484	chr1-3260484	10.37899959	2.812171903	7.484823045	3.51284835	2.914004916	9.009255134	4.744176783	7.495369364	6.495754268	5.794412847
chr1	3260518	chr1-3260518	8.330929208	5.948986357	7.055280556	7.780053389	8.27809947	7.947379971	7.709037061	7.803297829	8.516405806	7.378693872
chr1	3260549	chr1-3260549	5.321461034	5.410797637	4.457120359	5.090445555	5.276087083	3.718002551	4.473440208	5.993586043	5.215999942	5.799390534
chr1	3260581	chr1-3260581	9.844482722	9.524443421	10.08292572	9.659773611	10.43945409	9.989464018	9.223844286	9.260558157	9.077066589	9.386975476
chr1	3260619	chr1-3260619	4.440242358	3.707046245	5.379881243	4.440793912	4.450107634	4.520519962	4.521974381	3.625657321	4.594293899	4.579793551
chr1	3260655	chr1-3260655	7.07565953	7.130606321	7.1200075	7.016809427	7.509110519	7.650773555	7.351502779	7.141030875	7.629221386	7.624679065
chr1	3260689	chr1-3260689	8.275808987	8.210483492	8.038728273	7.936837381	7.266948073	8.404705149	8.161166306	8.473425869	8.436086917	7.381395549
chr1	3260722	chr1-3260722	5.148634404	4.050612982	5.278835841	5.464014834	4.743384504	4.696552975	5.633230485	4.343535445	4.467520873	5.972728273
chr1	3260754	chr1-3260754	4.645771556	4.794010204	4.685535789	4.603185259	5.086075157	5.487464905	4.294590521	4.688592922	4.070652939	3.776778925
chr1	3260786	chr1-3260786	4.648912367	5.499842957	4.682290406	5.321667018	5.505799173	5.207542091	4.665869688	5.531819194	5.917920376	5.19880457
chr1	3260821	chr1-3260821	4.244830538	4.983264807	5.267054002	4.065974483	4.236981114	5.437332254	4.213416049	3.936371438	4.300303282	4.108283971
chr1	3658890	chr1-3658890	10.83848256	10.71623268	10.27540397	10.92710553	10.74459725	10.75253053	10.80227664	10.56642572	10.47403734	10.5442158
chr1	3658926	chr1-3658926	4.540878274	3.394909882	3.972000149	3.723649116	3.646403613	4.391076894	4.04236282	4.14219348	3.619358276	3.912069973
chr1	3658961	chr1-3658961	4.316799018	5.151314002	5.389498834	4.417209881	3.830810744	5.153221112	2.92887633	4.963901976	4.811366197	5.901237356
chr1	3658992	chr1-3658992	4.273051513	4.474138705	4.765422249	4.906454168	4.505626982	4.843600043	5.230891014	4.455984035	4.736493212	3.911909857
chr1	3659023	chr1-3659023	7.869475889	5.691193217	3.191388104	7.16775381	5.823790578	4.195216421	4.432847758	4.96530659	5.992948892	4.584863539
chr1	3659058	chr1-3659058	3.467173334	4.012197005	3.433112724	4.34161443	3.529046406	3.0747855	4.228671258	3.773666514	4.612807215	4.001395823
chr1	3659091	chr1-3659091	4.895279852	4.610540271	4.549312509	4.482274796	4.358487439	5.025043602	4.243121498	4.647280729	4.767223715	3.907137396
chr1	3659132	chr1-3659132	4.52604516	4.916598909	4.255072923	4.956795183	5.4363208	4.723106684	4.244257517	4.807278875	5.072625948	4.771200567
chr1	3659163	chr1-3659163	7.877102089	7.802179938	7.681895313	7.893932589	8.013576442	7.732834246	7.802213667	7.877358885	7.974156224	7.726600732
chr1	3659199	chr1-3659199	4.452993358	4.700745992	4.269808789	4.230375854	4.216003299	5.907440068	5.78783665	4.469952091	4.360517009	4.925826862
chr1	3659235	chr1-3659235	5.23270223	4.666053259	5.144401922	7.110739949	5.510776318	5.700677892	5.994082845	7.201532687	5.858306458	3.517121323
chr1	3659275	chr1-3659275	4.218325361	5.400614208	2.178138113	5.026078557	8.535569982	7.307726888	1.446506119	5.209769518	4.461046452	4.376246234
chr1	3659307	chr1-3659307	11.51788474	11.27917273	11.32012576	11.60810408	11.60863791	11.16791878	11.98942009	11.39291685	11.60889637	11.53932428
chr1	3659339	chr1-3659339	7.795272911	7.918863063	7.077674991	7.400942883	7.80620291	6.75643687	7.339959476	8.118162648	7.479857031	7.492022141
chr1	3659380	chr1-3659380	10.04419568	9.995918453	9.816923064	9.830765062	10.02701259	9.861372551	10.03074387	10.41642207	9.58835241	9.790654122
chr1	3659421	chr1-3659421	3.596979057	7.504651641	6.174346572	7.11066662	5.669453477	5.520622695	3.748016475	3.789211297	7.183378233	4.82104718
chr1	3659455	chr1-3659455	4.340134442	3.152502287	3.511120999	5.609266795	6.155904384	5.091025004	3.467160561	5.930376706	4.634504248	5.040822295
chr1	3659534	chr1-3659534	3.92804783	6.042454225	2.799635727	5.685189013	2.533659358	1.31628329	4.46959804	4.373733018	6.091164402	6.860947402
chr1	3659570	chr1-3659570	5.288305484	6.89858909	7.50100955	5.385979783	5.120629873	4.72741039	5.895585038	5.750265493	5.06946924	6.720627879
chr1	3659611	chr1-3659611	3.646897752	3.342847069	3.416540904	3.569050623	3.324418249	3.224135881	3.49600678	3.812051411	3.546437313	3.483770681
chr1	3659644	chr1-3659644	4.567449809	2.70300927	5.204473401	6.196978581	5.531108374	5.001643378	5.49453908	3.640426011	2.540867183	4.394018999
chr1	3659683	chr1-3659683	1.868371056	3.621864417	8.206057529	3.809277824	5.328406445	4.556696652	6.482804562	3.931350711	6.253589987	5.503689231
chr1	3659715	chr1-3659715	5.109583449	4.845637852	6.622528999	4.961060876	7.692284032	6.10736082	5.904093196	4.093507524	3.182384185	6.160006765
chr1	3659756	chr1-3659756	8.828813318	7.667850185	8.616275844	7.120759855	7.900847909	9.897528609	8.328091739	9.104235953	8.501993818	8.895702078
chr1	3659787	chr1-3659787	11.96451534	11.97163392	11.98044151	12.08728252	11.90674107	11.89195478	11.85391748	12.02666943	11.9219222	12.03782053
chr1	3659824	chr1-3659824	5.39609972	4.174048848	5.935544129	5.120832163	4.544341134	5.646831906	4.161292032	3.660020987	3.928565778	3.310800132
chr1	3659860	chr1-3659860	8.368076909	8.473492986	8.997842367	9.011678666	8.782984152	8.230206382	8.028353316	9.165640241	8.364371172	8.941410725
chr1	3659895	chr1-3659895	8.197111367	7.398296733	7.163296412	7.386709241	7.01139876	6.666880232	7.226756652	7.307691464	7.276653181	6.880395709
chr1	3659928	chr1-3659928	7.43046266	8.114326728	7.352776754	8.269426926	8.296382612	6.643570796	8.19701882	7.268173891	7.93359704	6.929117677
chr1	3659966	chr1-3659966	5.215131445	3.872961595	5.315039495	5.901386653	5.130651263	6.48968153	3.510788857	3.667656004	5.394286865	5.071042678
chr1	3660002	chr1-3660002	8.84066345	7.991141049	10.14916848	7.113759109	7.919404987	7.423807374	9.233966026	7.37183671	8.353480532	8.366167841
chr1	3660043	chr1-3660043	12.58882534	12.6450334	12.85282367	12.55881169	12.78598423	12.63210934	12.62234765	12.64558638	12.58801775	12.50028085
chr1	3660124	chr1-3660124	4.671615497	3.067435616	5.292253999	3.719008138	3.520165232	3.921080506	3.735374534	4.783400958	3.960732391	3.600639264
chr1	3660158	chr1-3660158	4.837325753	4.655665803	2.597098923	5.452409651	5.286313126	3.908360816	4.324098029	2.914802598	5.81216295	6.260168511
chr1	3660190	chr1-3660190	5.548324417	4.634280523	6.258236218	6.096682655	5.402066169	4.874596854	3.481880993	4.214112812	5.150104659	4.444783901
chr1	3660223	chr1-3660223	6.145680647	6.001844299	6.975261641	7.137801676	7.86466712	6.709736352	5.353431723	5.888708886	6.074531471	7.051562899
chr1	3660259	chr1-3660259	5.168276996	7.327283901	8.302103558	9.502178492	8.043771327	7.627000656	9.695099532	9.553469258	8.588155423	8.263246828
chr1	3660299	chr1-3660299	3.143166354	4.259113629	2.868156666	4.561627834	3.054800895	4.539046898	3.700807016	4.987230559	3.649093604	3.165717441
chr1	3660337	chr1-3660337	3.863845093	5.240678682	3.865781726	4.427499272	4.177494261	3.173700377	3.441103455	4.405951516	4.350357504	4.020133178
chr1	3660370	chr1-3660370	3.513813881	3.757341026	3.774396851	3.449429623	3.567005083	3.837597623	3.306894557	3.763826241	3.933363211	3.68750193
chr1	3660405	chr1-3660405	8.013752541	8.584468508	7.774943441	8.744151764	7.70392618	8.09786813	8.273589201	7.946399723	8.322260109	7.968001732
chr1	3660452	chr1-3660452	6.395499303	7.161054191	7.319133021	7.583126725	7.221564306	7.720836868	5.882850498	5.621901538	8.427964681	7.315257081
chr1	3660487	chr1-3660487	2.64940785	3.865183348	3.653244441	4.176501978	7.603458693	6.571202435	5.471154743	4.362430962	7.573537141	4.984948442
chr1	3660522	chr1-3660522	4.443316221	4.07953605	4.202848322	4.170046429	3.728320093	4.391286165	3.510542205	4.374000457	3.777996326	3.483352819
chr1	3660553	chr1-3660553	7.613991926	9.979182663	8.015389167	7.404557638	8.440285157	9.638174985	7.856034403	7.769272657	9.129504031	10.06409296
chr1	3660589	chr1-3660589	5.200010205	6.103057245	5.184589228	5.777698648	6.31467906	6.793448085	5.92548752	5.764870868	6.012525615	6.60813386
chr1	3660624	chr1-3660624	8.579965819	10.37904607	8.031655462	9.201056184	9.708573414	9.093089561	9.117095082	8.803734972	8.063511981	8.5070789
chr1	3660663	chr1-3660663	10.47871518	10.84885172	11.04794605	10.51520235	11.11518818	11.01997152	10.69023051	10.87473651	10.3044506	10.80726826
chr1	3660698	chr1-3660698	10.57494645	10.47722626	10.44679911	10.58014404	10.37252899	10.3274777	10.35205667	10.24913998	10.38570105	10.34693135
chr1	3660735	chr1-3660735	13.73197216	13.97140858	13.72022018	13.82511114	13.4756105	13.55448051	13.72841827	13.66403241	13.37636498	13.33925777
chr1	3660772	chr1-3660772	12.64003275	12.26383398	12.33340614	12.31680205	12.73404732	11.9512107	11.86920119	11.77830576	12.37902226	12.42354773
chr1	3660804	chr1-3660804	9.460565834	9.467105755	9.511875209	9.434780886	9.478707933	9.175414735	9.102708213	9.220498907	9.165822845	9.086068684
chr1	3660842	chr1-3660842	13.65114119	12.75194622	13.35581905	13.7558677	12.8196539	12.62845625	12.83552915	12.96793602	12.22735816	12.95399971
chr1	3660878	chr1-3660878	12.55444312	12.50057	12.90747013	12.60315381	12.41104481	12.35432874	11.93428121	12.43157617	12.21095101	12.37259549
chr1	3660914	chr1-3660914	12.5289038	11.43617072	12.27433843	11.73542804	12.561184	10.82711516	11.95461287	12.42140432	11.82394627	11.92913866
chr1	3660950	chr1-3660950	14.73749947	14.54580641	14.42528581	14.86548146	14.23267045	13.5897025	14.14496096	14.44786869	14.6241792	14.42217493
chr1	3660984	chr1-3660984	14.02443115	14.33448565	14.59042891	12.52628016	13.80842162	12.82204549	13.12679943	13.63242166	13.79952891	13.34363743
chr1	3661020	chr1-3661020	13.14425093	13.34951744	12.42788572	13.22783685	13.58448338	11.7543518	12.00892444	12.21345092	12.29406493	13.08222666
chr1	3661058	chr1-3661058	14.11249209	13.41431598	13.40462091	13.50513267	13.29102837	12.921654	13.37265704	13.50107679	13.39152178	12.57601506
chr1	3661095	chr1-3661095	14.14273605	13.76195967	13.56013213	13.60232774	13.28187166	11.91430677	13.18127519	12.9401621	13.13395985	11.82407919
chr1	3661135	chr1-3661135	13.15133234	13.38123012	13.61872047	13.51093695	13.11626383	12.3208426	12.39910841	12.72469869	12.48427249	12.96777524
chr1	3661294	chr1-3661294	13.20411377	13.15353808	13.29056435	13.09022614	12.84756394	12.06108928	12.38416113	12.50749418	12.30469747	12.05610027
chr1	3661622	chr1-3661622	12.09763482	12.37646462	12.52679467	12.79843226	12.52843173	11.76971857	11.69783622	11.51967398	11.27954351	11.2253611
chr1	3661756	chr1-3661756	15.39422923	15.21314115	15.45501394	15.3340717	15.04181398	14.06631817	14.23976226	14.25828838	14.27878596	13.93760669
chr1	3661788	chr1-3661788	11.22546388	11.2541749	11.73229836	12.08341223	12.53072476	11.14606325	10.37014242	9.967338038	10.69244181	10.64686269
chr1	3661821	chr1-3661821	14.86202442	13.99222697	14.65192603	14.84363492	14.9337778	13.84298052	13.86002157	14.25689342	14.20021801	13.94429655
chr1	3661857	chr1-3661857	10.81601684	10.78226285	9.841279861	11.90465986	9.986672997	8.132178962	8.929423068	7.884394302	9.253611499	8.776544433
chr1	3661898	chr1-3661898	14.93908253	15.68307303	15.12736431	13.9291556	15.05393921	13.86232293	14.08494886	13.96982138	13.66541913	14.37634053
chr1	3661939	chr1-3661939	9.184907694	9.291720706	9.194777735	9.316182334	9.111646139	9.451551444	9.325148307	9.261322535	9.183230036	10.1285002
chr1	3661980	chr1-3661980	11.98450586	13.36790373	12.50204375	13.74185552	12.42158286	12.36114265	12.5066101	12.00019433	12.26828369	12.32339051
chr1	3662016	chr1-3662016	14.98088618	14.57856631	13.97998224	14.65330929	12.86376498	13.13857444	13.21659624	13.14339392	13.32516966	13.19166124
chr1	3662055	chr1-3662055	14.56866768	13.86929534	13.27871947	14.23534752	13.21723683	13.22041473	12.87688146	12.61358927	12.78799033	13.28049186
chr1	3662095	chr1-3662095	12.74231919	14.01658169	14.59737196	13.52739554	12.60111947	12.90462478	12.53762762	12.67223484	12.95755185	12.58556454
chr1	3662130	chr1-3662130	14.49141646	13.61169471	13.04220183	14.01254211	12.76836844	13.25800378	13.2150162	13.25992242	13.25736968	13.32760527
chr1	3662166	chr1-3662166	13.52042425	16.72600457	15.08293766	17.04437641	13.69576958	14.31275857	13.98831697	14.02989923	14.15605102	14.03004953
chr1	3662202	chr1-3662202	12.94180039	10.73699085	10.51698756	11.384896	13.26602026	11.76245945	10.937701	11.38675024	11.06833183	11.54367035
chr1	3662240	chr1-3662240	12.30071266	13.02306164	15.28499449	14.7304185	12.0207138	12.79311014	12.72415344	12.64665662	12.95283411	12.83891599
chr1	3662275	chr1-3662275	12.86848219	16.68765516	16.86357319	13.22017639	12.09987908	11.87238128	11.78197508	11.16813407	11.70565467	11.49282552
chr1	3662306	chr1-3662306	12.77371417	10.59795658	10.97244706	13.63912476	14.46639645	10.54490737	12.60938731	11.19076297	11.71445756	10.82349213
chr1	3662342	chr1-3662342	12.73808587	12.61003405	13.87865311	15.24695291	11.66696275	11.71795268	12.69370012	12.30962916	12.51631507	11.33191324
chr1	3662380	chr1-3662380	16.24540149	12.5482249	13.88433852	14.07239034	14.54727445	12.12414794	11.94419562	12.39693228	12.02611164	11.99152174
chr1	3662419	chr1-3662419	15.4321464	12.38332837	15.44378688	11.59813769	12.30481543	12.00030276	12.22579334	11.85105817	11.59401053	11.89553552
chr1	3662459	chr1-3662459	14.17433697	14.93811655	14.74572172	14.40913623	14.64512532	12.2118563	12.60808006	12.48594791	12.15840061	11.95206111
chr1	3662491	chr1-3662491	13.36377322	13.70219081	14.06108649	13.4081152	13.63177742	11.42930551	11.65895899	11.72335594	11.19857023	11.36440069
chr1	3662527	chr1-3662527	12.38100786	12.8909908	12.20911192	12.83655206	13.18953101	9.998393856	10.82473071	10.00098221	10.49898397	10.17634143
chr1	3662565	chr1-3662565	12.97383245	12.79093814	13.16546391	12.05504663	12.29126097	11.35228292	10.93640969	10.66111328	10.9090831	10.95336006
chr1	3662602	chr1-3662602	14.04699466	14.26364793	14.09251441	14.35916759	14.23398993	12.5005586	13.30437431	13.04361306	12.59943426	12.64331029
chr1	3662643	chr1-3662643	11.33989368	11.25207512	11.37989347	11.51289529	11.38016815	10.01410612	10.11046258	10.04978738	10.1265745	10.05776689
chr1	3662674	chr1-3662674	9.321326784	9.253220325	9.682820679	10.37437193	8.069879927	9.923245059	9.007303971	10.0090235	8.635085466	8.947126938
chr1	3662708	chr1-3662708	10.33222131	10.04742891	9.635980594	10.54524239	10.38166902	9.514942982	9.632607304	9.852974758	9.531251053	9.568193784
chr1	3662743	chr1-3662743	7.234166452	7.655300896	7.630008245	8.347118592	8.352165509	8.090478786	8.126811451	8.295406933	8.25565505	7.319941539
chr1	3662782	chr1-3662782	9.052717424	9.147055897	7.682226726	7.789469835	8.411218548	8.515451491	8.955329705	8.644527932	8.183625481	8.306570397
chr1	3662820	chr1-3662820	2.646022029	8.761618521	1.583822331	4.416577006	5.988163004	5.600335188	4.936049325	4.903255764	4.015273413	8.367314542
chr1	3662860	chr1-3662860	7.989954691	7.727743381	7.641436571	8.33205668	7.308962595	8.075199085	8.347052473	8.213223003	6.585791082	6.922062463
chr1	3662968	chr1-3662968	4.148883517	3.891476896	3.58374625	4.975794471	4.324588538	4.2440251	4.545173606	3.883091921	5.511570861	3.598837125
chr1	3663009	chr1-3663009	11.30998958	11.53088086	10.38069012	10.40809639	12.06866557	10.91921467	12.02162223	11.57417072	11.4924419	11.29393064
chr1	3663047	chr1-3663047	9.097305409	8.946943097	9.822320548	8.910296569	8.940948321	10.20585863	9.865799583	9.977204325	9.92026698	10.27055103
chr1	3663088	chr1-3663088	7.857770816	8.643075879	8.123311069	7.993028962	9.066622402	8.936264238	9.013562087	7.759380558	8.612956326	8.043930989
chr1	3663120	chr1-3663120	9.705991374	9.185608996	9.963086327	9.537950547	9.059710959	8.995151031	8.965044626	9.971675774	8.976013693	9.37678203
chr1	3663417	chr1-3663417	6.308775577	8.253773637	7.712910448	5.232491554	6.918824103	7.507404041	7.715424304	5.107588761	7.273800712	8.311883727
chr1	3663451	chr1-3663451	8.409171687	8.066617492	8.601633601	7.928222035	8.296008168	8.867964538	7.86849171	8.309838739	8.357609879	8.275854533
chr1	3663487	chr1-3663487	9.228720595	9.374642831	9.408148392	7.253310009	10.1505136	7.081772627	5.45659655	8.925141649	5.632209367	8.295176797
chr1	3663525	chr1-3663525	5.72004907	6.985261601	6.13200253	6.637952224	6.5625855	4.207691646	6.579278911	4.600269036	5.252474007	6.657395944
chr1	3663562	chr1-3663562	7.218327577	8.444161353	8.607419369	7.602805944	8.352498144	7.592202668	7.324081444	8.243838103	6.544356712	6.839435116
chr1	3663600	chr1-3663600	4.654084145	6.661924895	6.002479858	7.805881036	6.721432615	6.744987713	4.986437476	6.431534988	5.753717078	7.127344018
chr1	3663635	chr1-3663635	10.27848138	10.68042244	10.26946233	10.27732771	10.1410583	9.982300575	9.597428375	9.853819376	9.515597115	10.16099818
chr1	3663671	chr1-3663671	8.362153772	7.87443925	7.994775092	8.340152134	8.406404925	7.441344372	7.392895767	7.889795232	7.177613884	7.582219392
chr1	3663707	chr1-3663707	4.720935344	4.789477655	4.169580189	4.860296745	4.95671729	3.798304501	3.432530051	4.463233802	3.44754931	4.190614797
chr1	3663744	chr1-3663744	5.178722446	4.487488097	5.116583508	3.957788984	5.134436262	4.415284214	4.06384794	4.749753169	4.628829561	4.028030553
chr1	3663775	chr1-3663775	9.297809873	8.607964688	8.581741849	8.520022682	10.83480151	9.287646523	8.384884717	8.247694702	8.808333844	9.604171073
chr1	3663811	chr1-3663811	8.059811407	7.678611546	8.371851541	7.878299787	7.703265871	8.287437645	7.472679312	6.925168638	7.980943243	8.717786349
chr1	3663862	chr1-3663862	5.247089534	5.215921872	6.221314102	7.24510616	7.2138422	6.817502083	6.959851778	7.567794747	6.646572045	6.648905966
chr1	3663895	chr1-3663895	8.600934471	8.378183723	10.16099844	7.523208201	8.506882924	9.05417571	8.286346051	8.56159612	7.299933293	8.485199356
chr1	3663931	chr1-3663931	7.16679925	6.039230765	5.362826663	6.074974961	6.172903615	3.336341399	6.632350099	6.506062765	4.566890951	6.473408125
chr1	3663965	chr1-3663965	6.691840154	7.506588776	5.967347314	4.570527601	3.458562706	5.057033968	4.092725936	4.121661316	5.283976409	2.456123357
chr1	3664002	chr1-3664002	9.883209531	10.32832048	9.453387309	9.723535364	9.448423821	7.975172293	7.946712382	7.893925165	8.32952077	8.64965472
chr1	3664039	chr1-3664039	7.038247399	8.313023943	7.345600617	6.884838803	6.27649981	5.848219457	5.703290291	5.825586779	6.377400442	4.647248507
chr1	3664159	chr1-3664159	6.748668206	4.817137206	7.664578485	4.94685973	4.921210114	5.119389071	5.119227864	5.509708942	4.989882743	4.601855058
chr1	3664191	chr1-3664191	3.956671153	4.326707201	5.48899192	5.491711275	4.890469737	4.667019927	4.191097007	4.831023144	4.296094738	4.589725472
chr1	3664230	chr1-3664230	4.191409111	5.222470134	5.058753411	2.702730473	6.059586082	4.752607603	3.927653932	4.20891102	4.551617785	3.580382865
chr1	3664270	chr1-3664270	4.727150501	5.040256206	5.159809004	5.448476231	5.341160256	3.865614412	3.346907318	4.503957418	4.4279013	4.464047779
chr1	3664303	chr1-3664303	4.46716063	4.789437343	4.882542893	4.841114342	4.836340296	4.043217172	3.532976966	3.896987851	3.888231058	3.639010381
chr1	3664341	chr1-3664341	5.325022038	5.583411465	4.513015324	4.913259591	3.533885936	3.760911974	4.136059621	5.380737561	5.129847914	4.851207878
chr1	3664380	chr1-3664380	5.791010318	5.920457075	5.721622793	5.847583904	6.456697618	2.75215811	6.369315385	5.485869712	3.33373611	5.385430757
chr1	3664470	chr1-3664470	5.53791837	4.916844906	5.314899636	4.228007455	4.651643044	4.517669047	3.991848067	3.909646321	3.783393737	3.46893017
chr1	3664506	chr1-3664506	10.06368416	10.03502849	8.5883119	9.588835975	9.818795966	8.998007975	9.290932225	9.779989639	9.689421741	9.855983226
chr1	3664545	chr1-3664545	4.157937885	3.846789371	3.908126692	4.150721116	4.679201192	4.237968062	2.317907021	3.764615926	3.492247985	4.13721905
chr1	3664581	chr1-3664581	5.219295772	7.251686315	6.464310345	6.699690724	5.700922534	5.070775042	2.927300725	5.381420764	3.325628976	3.710806299
chr1	3664617	chr1-3664617	4.691114624	4.791382931	4.455704666	4.972217453	4.002566125	4.45429441	4.408996629	5.114580005	3.328871437	4.611654216
chr1	3664648	chr1-3664648	5.678933699	5.015318895	6.420028359	3.853644818	5.410022445	3.711226936	6.134719099	5.535114444	4.907027004	7.055386292
chr1	3664689	chr1-3664689	4.970407292	4.80822603	5.503829395	4.694773064	4.222401717	3.577707536	4.677841375	5.204450241	5.021605786	3.486907934
chr1	3664727	chr1-3664727	4.464114856	4.738506509	4.578452516	4.73035313	4.781670494	4.729930367	5.017779041	4.777958995	4.944570677	5.193490552
chr1	3664763	chr1-3664763	5.712947798	5.789036811	3.575911751	5.338580502	3.034670644	3.716991148	5.51088091	5.901286096	3.10260739	2.404669306
chr1	3664796	chr1-3664796	7.533057534	7.359289095	6.913746572	8.037205084	7.078562659	7.720795504	7.44976911	7.531547478	6.808310843	7.58962383
chr1	3664828	chr1-3664828	7.035592688	4.376196053	2.969532103	7.621047352	7.485242159	5.228288573	6.744818271	6.836532174	5.228877756	8.357561265
chr1	3664864	chr1-3664864	3.934577613	4.107266211	4.81747375	3.706154119	4.541266665	4.18773267	3.729075139	3.762843337	4.557714172	4.3190318
chr1	3664902	chr1-3664902	3.046996609	5.244217777	7.02067221	7.406443494	3.391366578	5.584709254	5.620449473	7.669463665	7.288860703	4.099063496
chr1	3664936	chr1-3664936	4.224133299	4.742695187	5.786411918	4.931468502	4.856812742	4.250906989	3.675682143	3.965075636	3.515284966	4.667765147
chr1	3664974	chr1-3664974	5.270481284	5.708803626	5.194117048	5.351159781	5.00047491	6.157619528	3.833424459	4.534747928	4.350952921	4.084518939
chr1	3665125	chr1-3665125	5.255122551	3.584806226	4.554120961	5.176012876	2.17693257	5.274256214	4.531302009	4.198444922	4.036546351	4.053422616
chr1	3665164	chr1-3665164	5.130211845	3.898159162	4.402781384	5.098288426	4.137962395	3.968167097	4.38597177	4.00848101	4.626986486	3.828477989
chr1	3665200	chr1-3665200	4.838828836	2.712960426	5.440685443	6.040314043	5.893927219	3.160770423	3.776186976	3.165486357	5.194462289	3.633526657
chr1	3665310	chr1-3665310	8.632410227	9.311862403	9.666003972	9.105795154	9.004754417	8.43078218	8.399308626	9.301866558	10.1302446	9.714258436
chr1	3665346	chr1-3665346	5.475986393	5.259486881	5.216646556	6.10347007	5.942356527	5.556588416	5.463170331	6.632174696	5.880764919	6.334338468
chr1	3665382	chr1-3665382	6.173911473	6.670959301	6.518327986	8.170746545	6.689998478	8.48586325	8.504059423	7.40778879	8.381520398	7.106997717
chr1	3665418	chr1-3665418	4.171642532	4.94380465	5.169698561	4.876353292	6.221320642	5.777907584	6.246158194	5.965678405	3.788888633	5.972640149
chr1	3665454	chr1-3665454	13.21624533	13.21564438	12.57745101	12.90194655	12.73753222	12.46255929	12.82924017	12.376506	12.9389966	12.7493199
chr1	3665489	chr1-3665489	3.683111608	3.020560169	3.878587535	3.675682875	4.180283256	3.650458071	4.145922059	3.57578433	3.562173786	3.742083899
chr1	3665526	chr1-3665526	4.532254448	3.421664065	3.649565073	3.283205203	2.261753216	4.655919205	4.196030311	3.596196058	4.371804355	3.794575825
chr1	3665681	chr1-3665681	5.514445643	3.988113572	5.535693055	4.960479214	4.88985147	6.061225279	5.218593496	5.556441224	5.168007242	5.712914165
chr1	3665733	chr1-3665733	3.708534959	3.121519013	3.667988918	2.806603367	3.458285086	3.622315246	3.882485349	3.60951247	3.515527055	3.456376011
chr1	3665766	chr1-3665766	10.56024288	9.91366451	10.05532938	10.01782635	10.06879559	10.34766131	10.23498689	10.16445819	10.37958929	9.964663267
chr1	3665800	chr1-3665800	6.892254195	6.492072081	6.830524334	6.9208912	6.076229309	6.444615502	6.488432515	6.300066778	6.949812081	6.503947377
chr1	3665837	chr1-3665837	5.221898682	4.514892467	7.453573374	5.815730196	6.214478629	4.511872738	6.259622886	5.951882717	5.236672965	2.950018926
chr1	3665873	chr1-3665873	3.522170279	3.850410414	4.493897015	2.803523725	3.659222664	3.725702624	3.363249094	4.21929593	3.885442095	3.2579248
chr1	3665905	chr1-3665905	7.514811941	7.402771773	7.936638176	6.532061628	7.982778416	8.079214694	7.159195289	6.936414081	6.502707784	5.110569918
chr1	3665954	chr1-3665954	4.856672979	3.12348575	3.740538673	3.550347489	3.681750329	3.381934914	3.432604365	2.952962694	3.620692618	3.862546531
chr1	3665991	chr1-3665991	6.954400642	6.160284412	5.042967008	4.967281811	7.006787716	5.170586195	4.577911551	6.188481419	6.018374058	5.278485974
chr1	3666026	chr1-3666026	4.133797182	4.28768995	4.313489106	6.115806134	5.174017566	3.411531551	4.616330344	5.329435136	5.558075158	5.931642121
chr1	3666060	chr1-3666060	8.506809611	8.62351324	8.574729598	8.427663989	8.510601337	8.54966751	8.533181462	8.474369139	8.769759807	8.623441351
chr1	3666096	chr1-3666096	5.056639534	5.344265136	3.177242041	5.219383457	4.615316614	4.550976508	3.252360141	4.881940545	4.555420077	4.382140669
chr1	3666742	chr1-3666742	4.633499396	5.154609406	5.135999089	4.746486589	5.075279317	4.413716842	4.675014463	4.309735903	4.602238161	4.148867085
chr1	3666781	chr1-3666781	6.816781238	7.688550798	7.394335333	6.607912247	7.914123058	7.300755526	5.916217721	6.954129293	6.186567618	6.816578237
chr1	3666821	chr1-3666821	4.024146075	4.358717275	4.112780814	5.883875892	6.702645551	5.639084814	3.90355898	5.977772363	3.083316449	4.583466455
chr1	3666854	chr1-3666854	4.973035102	5.189997791	5.022853765	5.091715881	4.965159795	3.966931018	3.441206244	4.068016499	3.93131105	3.86244287
chr1	3666894	chr1-3666894	4.052545839	6.403772421	6.231296977	5.237381619	4.743408629	4.400557709	4.533876049	4.056680975	5.012346319	3.482493898
chr1	3666927	chr1-3666927	9.541127393	9.737868952	9.882191091	9.983359331	9.802898238	8.406684783	9.120751288	8.316723001	8.432270572	8.047887294
chr1	3666966	chr1-3666966	8.02590833	8.895399276	8.290470823	9.675789091	8.32669973	5.870492961	5.470394208	6.818227144	8.437662017	8.028337804
chr1	3667000	chr1-3667000	5.919981382	7.918285269	7.037746124	7.797358062	8.259808527	4.510699463	7.376430792	8.743727066	6.94554647	7.164381068
chr1	3667035	chr1-3667035	11.89769077	10.82613328	10.83937204	11.44965471	10.62113036	8.618307249	8.89180818	9.691946384	9.281617603	8.783722401
chr1	3667070	chr1-3667070	8.916949902	8.024533917	9.664998892	7.497612087	9.153589328	7.354035323	4.847646839	6.374655288	5.864948338	6.67273472
chr1	3667109	chr1-3667109	10.67283352	8.120769094	8.998889772	9.504539105	6.291421345	7.19906497	6.783497868	6.422897869	5.346323218	6.548803313
chr1	3667143	chr1-3667143	7.725623428	7.496179173	8.37373171	6.91401494	7.621868591	3.64823467	5.074693314	3.615052583	3.927877669	4.793514892
chr1	3667181	chr1-3667181	11.79580113	9.410391482	10.37018029	10.99706285	9.971286082	8.323890497	8.025501102	8.814965611	7.462594108	7.815379062
chr1	3667217	chr1-3667217	11.98250795	9.867444962	10.79078475	11.77490379	11.72094074	7.690374464	8.526529384	8.530034317	6.147353615	8.059980579
chr1	3667253	chr1-3667253	6.533130252	7.906730317	9.755585394	5.82667659	7.251241482	5.336063567	5.80650725	3.061771159	4.537062654	3.137732078
chr1	3667293	chr1-3667293	5.332870318	6.057600571	6.883389713	8.008767112	6.760741357	6.141044954	3.900893272	5.102006759	3.753516726	6.017573472
chr1	3667329	chr1-3667329	11.51666034	11.79517979	10.19989222	10.64325765	10.13779487	7.325420872	8.648674099	8.73795846	8.585587485	8.773244197
chr1	3667365	chr1-3667365	5.538513311	5.151665955	5.774432137	5.956282155	6.266785068	6.728851028	4.23997273	4.482765972	4.792275889	4.552344934
chr1	3667405	chr1-3667405	6.267855398	6.063815339	6.422507446	6.469775144	4.758703206	4.427750407	4.460491113	3.940367632	3.041140305	6.08533176
chr1	3667442	chr1-3667442	10.69570124	10.64369586	9.978294313	9.871724786	9.451461775	9.002496198	9.578148615	8.690795226	8.944051305	9.257191354
chr1	4347895	chr1-4347895	9.284039805	7.571096226	8.751414816	7.136644154	8.590880942	5.720588641	8.974001953	5.989921897	5.632134376	7.382795547
chr1	4347935	chr1-4347935	6.405602064	6.569258083	7.15069125	5.743806708	5.994797982	6.830964886	4.574743807	4.894805175	7.890361888	5.35064181
chr1	4347969	chr1-4347969	9.627178006	9.590971757	10.14439859	10.07711966	9.205482437	7.547782489	6.733429343	8.679148258	6.515879806	9.699226934
chr1	4348000	chr1-4348000	7.525797857	9.972641033	8.554533912	8.133324015	8.144004037	8.446811822	7.827738695	9.020925872	7.10306401	7.684267343
chr1	4348199	chr1-4348199	3.596561941	3.724628382	3.613632951	3.208677827	3.252304833	3.398185194	3.632115437	3.655335515	3.315638168	3.485451415
chr1	4348235	chr1-4348235	10.34044129	10.47511148	10.47749707	10.34584704	10.15954472	10.45523655	10.35585978	10.51643673	10.49913001	10.53836003
chr1	4348266	chr1-4348266	4.49265206	4.389393889	3.527062937	4.471019093	3.648873789	4.931046064	4.967606736	4.841631427	4.249655847	2.404950441
chr1	4348305	chr1-4348305	3.734717201	4.517958169	5.011640941	4.793052944	4.331742545	4.381560804	4.566401139	4.033595366	4.782380494	3.949446859
chr1	4348341	chr1-4348341	6.572705676	3.95069546	5.635087696	6.92784027	4.718000765	7.014977466	4.440105293	4.208331169	4.877493204	4.093544006
chr1	4348380	chr1-4348380	5.650765553	7.730826714	6.674016714	7.713407938	7.018983217	7.16384427	8.101069309	7.994210536	8.30052571	6.502309465
chr1	4348415	chr1-4348415	10.19933396	9.816656149	10.31553956	9.836707842	10.71361046	9.649924276	9.55432739	10.01068566	9.448427828	9.373460132
chr1	4348446	chr1-4348446	7.64818522	7.449216104	7.89728591	7.770680653	7.493738735	8.413061521	7.680682147	7.391685079	7.267442035	7.555668346
chr1	4348482	chr1-4348482	5.15106704	4.226928226	4.723916283	4.081182899	5.140056845	4.600246869	3.014138205	4.981284966	3.315033964	4.459858795
chr1	4348521	chr1-4348521	7.410078986	7.60178222	7.507357265	7.853574876	8.008176999	7.673233698	7.343022841	7.87990076	7.100840531	7.821748727
chr1	4348577	chr1-4348577	4.655574252	3.161743089	4.945828543	4.216930517	5.466370161	5.89421188	3.935512669	5.792870322	7.203757157	5.180188184
chr1	4348614	chr1-4348614	4.600614951	7.112403133	5.81362711	7.140510994	6.447341374	4.484982449	3.362702918	4.579558744	5.402430731	4.242748627
chr1	4348649	chr1-4348649	7.516100407	8.174550282	7.72092759	7.746300161	7.900398283	7.10011698	7.297305034	7.561215235	7.965071064	7.544417632
chr1	4348689	chr1-4348689	6.342405602	5.547695002	6.222739603	6.697930981	7.677811929	5.501038127	5.222774877	5.619786335	5.185699448	6.439105672
chr1	4348725	chr1-4348725	5.918554105	6.984639261	7.988486742	7.2222393	8.120287036	6.100624328	8.222662548	6.777701409	6.261337106	8.043965407
chr1	4348760	chr1-4348760	7.187600491	5.814927207	7.539013421	6.32259402	6.886437728	7.318377067	7.299484128	6.895945428	7.855904645	6.968935749
chr1	4348792	chr1-4348792	8.71402237	8.739947022	9.344333131	9.201071883	7.814981172	7.895132577	8.75173028	8.178121538	9.063148807	8.892401578
chr1	4348832	chr1-4348832	8.974209009	9.865600375	9.000574496	9.397122894	8.681328102	10.48678375	8.700672323	8.75395039	9.38243566	9.762371754
chr1	4348868	chr1-4348868	7.814403875	7.97495976	7.915470718	7.780741878	7.841195851	7.844587175	7.945321684	8.150832876	7.887553758	8.08662516
chr1	4348906	chr1-4348906	6.738985043	6.234052907	5.581741597	5.851296759	5.848253474	6.366898202	6.013344586	6.232066467	6.036593195	6.147779996
chr1	4348944	chr1-4348944	3.238695654	5.077898288	3.975064544	5.859163498	5.962062336	6.280721998	4.947594251	5.936318578	3.607891608	4.110852468
chr1	4348981	chr1-4348981	7.52454393	8.088823005	8.543562554	7.94133399	8.136852355	9.022571392	8.239825461	8.650450131	8.232244956	7.692726379
chr1	4349017	chr1-4349017	7.773188586	7.824106969	7.500995148	7.611315594	7.889958001	8.05874199	8.155641743	7.959876033	7.241238607	8.113470719
chr1	4349053	chr1-4349053	10.30794351	10.0924856	10.51261022	10.82958688	10.58595626	9.328393495	10.61658103	10.02995552	10.16152379	10.21190174
chr1	4349093	chr1-4349093	10.17566142	9.928765268	8.952484995	10.42551193	10.1124465	9.877914125	9.621947986	10.79157377	10.29068571	10.32230713
chr1	4349127	chr1-4349127	7.841827296	4.428517414	6.737214425	7.428586093	7.498845028	7.705154289	7.675554735	6.307892334	7.609091146	5.624626448
chr1	4349158	chr1-4349158	7.053642797	4.029566663	4.122132925	2.709982255	4.882634197	5.374495282	6.458077434	5.27722325	5.417012477	3.227269714
chr1	4349199	chr1-4349199	4.538809315	3.839899985	5.181240708	2.878075941	5.026005189	3.75004095	3.325087188	4.173921176	2.974488209	3.2313301
chr1	4349233	chr1-4349233	5.549444727	4.622710082	5.924098188	3.575428032	5.361710444	3.885234128	4.022850353	4.413885802	4.464760954	5.232743254
chr1	4349286	chr1-4349286	3.095809751	2.185588474	3.673803532	3.49963725	2.968639122	3.271946151	5.054340809	3.950813928	3.964023283	3.433098931
chr1	4349317	chr1-4349317	6.821523517	6.532979883	6.146860212	5.838450033	5.593853147	5.959280956	6.041100716	5.843276769	6.054023537	6.653226067
chr1	4349348	chr1-4349348	6.709340078	6.362706411	5.509342521	6.430675271	6.614679551	6.491105761	6.852361046	7.555111282	5.791936374	5.581095986
chr1	4349384	chr1-4349384	7.003070573	7.260339627	7.420362467	7.471273689	6.204926936	5.923448124	6.474973793	4.943650071	5.67830687	5.757244049
chr1	4349419	chr1-4349419	3.42204168	4.822136299	5.180810615	5.503764881	5.559986844	4.784960542	4.818441213	3.81157609	7.414855572	4.289894724
chr1	4349458	chr1-4349458	2.641653282	3.78713784	5.446600874	4.981180226	5.520023982	4.121169562	3.06032283	4.980968602	2.750443846	2.124624574
chr1	4349495	chr1-4349495	7.907841075	6.685199379	5.750258349	6.425687126	6.334863916	8.252449528	7.311751842	6.951973019	6.541131411	6.463463782
chr1	4349530	chr1-4349530	4.130973153	4.577037748	4.162274563	4.693957364	5.348886634	3.522580607	4.476334779	5.336169419	5.525318026	6.133888748
chr1	4349567	chr1-4349567	6.67164729	6.625759322	6.458344963	6.532169594	5.789285557	7.211174663	7.195225344	7.013804223	7.054091002	5.911054023
chr1	4349603	chr1-4349603	10.9686223	11.08988286	10.62362311	10.67314777	10.84669935	10.78650571	11.0773197	10.7886092	10.72960188	10.74546086
chr1	4349639	chr1-4349639	7.120020146	6.156434465	6.713324597	6.236235439	7.285683003	7.765146734	4.680080393	3.014182849	6.290714249	3.232133677
chr1	4349680	chr1-4349680	5.796584828	7.04249975	6.84585622	4.676926257	7.284458558	7.887371802	6.399862918	5.909556141	7.008403363	6.263603139
chr1	4349713	chr1-4349713	3.171661704	3.415392301	2.717639364	3.460730808	3.856102439	3.598874774	3.340858687	3.577414988	3.946043544	3.758657169
chr1	4349751	chr1-4349751	10.16569366	9.530894752	9.300704851	9.353015067	9.768258687	9.581220232	9.764193931	9.221690336	10.1956597	9.411677807
chr1	4349784	chr1-4349784	5.696515147	7.280926994	6.868142886	4.073302473	6.474921635	4.411883998	4.418313435	3.656570426	6.858327984	4.882345188
chr1	4349819	chr1-4349819	4.542522476	8.066802609	5.978553691	4.872579409	6.029005287	6.559292589	5.100777371	8.752208693	10.20038818	4.072336961
chr1	4349860	chr1-4349860	4.99027129	6.037844938	5.024981617	4.104798505	2.845778628	4.953796573	3.083784495	4.67955845	5.709090283	4.253025253
chr1	4349896	chr1-4349896	5.264754811	5.480126618	5.429870353	6.498667711	6.47550029	5.301544187	6.435866716	6.365096556	6.716406867	6.255923204
chr1	4349929	chr1-4349929	4.558320919	4.739025563	4.458164115	5.405556513	4.729140043	4.770761568	4.854319839	5.005989834	3.761885942	4.962850504
chr1	4349963	chr1-4349963	3.577991187	3.773269918	3.724885964	3.503332477	3.648292277	3.951460701	3.532416757	3.688892777	3.571237627	3.873190127
chr1	4350002	chr1-4350002	3.444831879	3.69585279	3.558593499	3.157969541	3.609589367	3.432885081	3.777809765	3.699098584	3.477712171	3.329762527
chr1	4350038	chr1-4350038	4.048443915	3.213547335	3.589503743	3.565741025	3.039271129	3.12312424	3.963450394	3.563904624	3.184317208	3.573981097
chr1	4350075	chr1-4350075	2.590308374	4.274363823	5.159337973	5.858790297	5.246380307	3.633412714	6.415811643	4.944283552	3.284261902	6.62184407
chr1	4350109	chr1-4350109	3.780476332	4.881520471	4.682747251	4.109164206	4.386504871	3.768950261	4.020709508	4.868853029	3.605604902	4.12304625
chr1	4350149	chr1-4350149	4.126349282	2.610039181	3.886014049	5.477549676	3.337521327	4.064256122	3.380103506	4.876119172	4.004864271	4.493306378
chr1	4350185	chr1-4350185	4.441614458	5.792413305	6.201670674	5.729967082	5.792825905	3.965570161	3.666079298	4.092826625	5.925273362	3.743269585
chr1	4350217	chr1-4350217	5.462628448	4.203210822	3.791943961	5.183174062	5.655083597	6.703120224	3.32891109	6.34070539	3.621813375	3.776897876
chr1	4350250	chr1-4350250	3.714412813	2.557970838	5.170199593	4.652291583	2.707690985	3.753737871	3.907451336	3.589416596	3.68487433	4.131710604
chr1	4350301	chr1-4350301	3.492206365	5.207318867	2.805006423	3.156301419	4.662758842	4.301310992	5.58055607	3.927806464	3.365777413	5.389203539
chr1	4350335	chr1-4350335	6.532352002	5.512401519	6.021231858	6.965229519	6.585092582	7.240426783	7.044915501	5.992650074	6.946708993	7.139400761
chr1	4350366	chr1-4350366	3.909514685	3.937487163	4.330604158	4.070701984	3.874820194	4.252187024	4.23181673	3.837455119	3.890586352	3.648348373
chr1	4350402	chr1-4350402	6.005972312	6.325695136	6.942373291	5.56289561	6.744891	6.091312808	5.612457841	4.813360796	5.478843032	4.834129183
chr1	4350437	chr1-4350437	5.141906677	4.16474934	4.315838784	4.668614318	4.831849206	4.376711052	3.53608015	5.165544367	3.69236071	4.160186922
chr1	4350475	chr1-4350475	12.95228877	12.2494009	13.1646865	13.04717735	12.22640384	11.03011855	11.44889733	11.0210573	11.63295883	10.96285184
chr1	4350516	chr1-4350516	7.836881922	7.462451187	7.760197123	8.300930148	7.46281179	5.142937991	6.297093185	5.80581994	5.836723512	6.008710397
chr1	4350553	chr1-4350553	6.411254112	8.323470317	5.495332091	6.449476543	7.850975505	3.847946548	5.228457368	7.278590562	3.751230271	2.905477392
chr1	4351119	chr1-4351119	5.20001683	6.016616564	5.309448205	5.41975964	5.199963784	4.140613001	3.683163481	3.231676966	5.039842788	3.324286976
chr1	4351157	chr1-4351157	5.151725698	7.667952049	6.039750539	6.777724344	5.509854241	5.667946454	6.926563954	7.278860853	8.031453845	8.225688178
chr1	4351191	chr1-4351191	5.500068345	7.050765528	4.632031294	4.400949177	4.113224006	7.027008772	4.857883684	4.826152732	3.121901617	6.234854895
chr1	4352071	chr1-4352071	3.59603407	3.784256303	3.802721453	3.565141467	3.18830733	3.261346611	3.889734886	3.642378734	4.183189813	3.458369243
chr1	4352107	chr1-4352107	6.762419773	4.085300644	4.697821363	7.529279074	5.661215672	6.840906284	6.182950857	6.498517885	6.694340621	6.679007027
chr1	4352140	chr1-4352140	3.556598295	3.644967552	3.172102201	2.555292246	3.565030163	3.316449104	3.618848435	3.687756991	3.419028333	3.659696576
chr1	4352174	chr1-4352174	4.376113614	4.054281987	4.314542421	4.270521722	3.953259044	3.849891017	4.491016708	4.109671019	4.251087613	4.291055922
chr1	4352210	chr1-4352210	8.333302223	8.464624065	8.824810285	8.710789013	8.53949545	9.027303103	8.184252594	8.04417173	8.487805187	8.30933186
chr1	4352245	chr1-4352245	7.848148102	6.035373182	7.092384084	6.491287736	8.379526048	6.27429282	5.969219167	5.440836676	5.994816369	7.482955782
chr1	4352281	chr1-4352281	5.558408331	5.498232227	3.988201597	4.412021593	5.720874552	4.70368846	4.150538461	4.498828779	4.897495977	5.491921181
chr1	4352322	chr1-4352322	3.128973171	3.23565657	3.284638528	2.81080314	3.228548328	3.109569349	3.64492543	3.430306228	3.281797593	3.482928711
chr1	4352360	chr1-4352360	7.049428109	7.184301522	6.49372975	7.447729578	7.306494658	7.276298997	6.579331881	7.158832097	8.144995376	7.571822582
chr1	4352396	chr1-4352396	5.525010105	5.750503293	4.863423691	4.878016473	2.817471206	4.326106975	6.393550501	2.160159547	2.959889447	5.258705208
chr1	4352432	chr1-4352432	10.42311141	9.454890853	10.29156009	10.0703777	10.36439927	10.66500938	10.04064435	9.907406883	10.38145137	10.44019331
chr1	4352467	chr1-4352467	6.436907845	9.776118058	7.861483555	6.55497003	6.370186441	9.09781362	7.935805752	4.298382934	5.454416802	6.379153431
chr1	4352503	chr1-4352503	4.816365662	4.91490577	3.164422718	4.824331769	5.057407891	3.434485918	4.205141366	4.915910735	4.730429266	4.903306136
chr1	4352542	chr1-4352542	9.141212594	9.786537965	9.542548888	9.182567322	10.18553872	9.75331341	9.900628452	9.46625885	9.864583095	9.972977824
chr1	4352573	chr1-4352573	9.132496793	8.946523737	8.456240761	8.263217055	9.010414912	9.169478225	8.519508978	8.898927816	8.856558189	8.782693941
chr1	4352613	chr1-4352613	7.416036127	6.960157669	7.583310481	6.516863376	6.855928241	7.438591833	7.696920067	7.237712646	6.532282364	7.256482458
chr1	4352649	chr1-4352649	4.740272284	4.08640016	3.545173728	5.104021369	5.74747736	5.800735691	5.144309579	4.537007244	5.035215118	4.437444808
chr1	4352683	chr1-4352683	4.43487566	5.481623788	3.500824851	5.728038351	4.802622648	4.834900458	4.374900853	4.446965583	4.693062012	4.897664394
chr1	4352720	chr1-4352720	5.255341788	7.083563391	6.836551845	5.71255494	5.666927416	4.378163233	6.543120859	5.631145922	4.519418214	4.418346491
chr1	4352756	chr1-4352756	4.870622487	2.271958856	3.80311814	3.203940954	4.849047165	5.445757774	4.958075907	5.347853638	5.629979792	5.143337786
chr1	4352787	chr1-4352787	7.797130325	7.364442571	8.574762847	6.951540321	8.271451635	7.854353868	7.545003951	8.204831575	7.875403593	6.138178519
chr1	4352823	chr1-4352823	6.818179293	7.864044074	6.651527776	7.359770698	7.141784353	7.085684834	7.436664962	7.944452338	7.395302216	6.255006426
chr1	4352880	chr1-4352880	4.019076023	3.12611077	5.112442116	5.840119674	5.500457806	4.641824034	4.855207828	5.395758312	4.606271138	5.3069603
chr1	4352911	chr1-4352911	5.068411297	4.788777419	5.348265921	5.887705701	5.711583194	4.700842212	6.199447996	3.673142844	4.375530128	5.760286691
chr1	4352948	chr1-4352948	2.739938714	2.948950718	4.41631363	2.784268121	3.961206452	4.31532265	4.156888884	3.376849607	3.242813097	2.952938725
chr1	4352985	chr1-4352985	9.087373344	7.815424834	8.95812236	8.842733187	8.39623612	8.470359768	8.780683353	8.683500397	9.063224424	9.105123084
chr1	4353021	chr1-4353021	9.945034233	8.888746185	8.728391275	7.625267924	8.632529164	9.107442904	9.475255585	7.790058887	7.131037215	6.54881832
chr1	4353057	chr1-4353057	4.331224144	6.897211665	6.86165484	6.69860075	5.334844202	5.042939864	4.305291406	4.231921231	6.042616341	5.266462605
chr1	4353088	chr1-4353088	3.079440793	4.062299003	3.511798703	3.773298352	3.071956196	3.89591728	3.501957071	4.230740361	4.492166855	3.389067074
chr1	4353125	chr1-4353125	5.797088189	6.190149716	5.390319182	7.221166873	5.346888736	5.106366948	6.559614572	5.274902693	6.287283223	6.668630139
chr1	4353162	chr1-4353162	6.120325697	3.755888547	6.239230527	6.592014715	5.941713027	6.22365181	4.457993923	5.165679621	5.844118828	7.662531238
chr1	4353194	chr1-4353194	6.028763988	6.542585353	8.276060528	7.217643153	7.144983221	7.188317134	6.01311309	7.110640953	7.597927304	7.798894406
chr1	4353227	chr1-4353227	5.245963983	5.769228569	3.191399827	1.862699576	4.192512149	5.028402019	3.816388321	4.597740967	4.950279897	6.946128488
chr1	4353264	chr1-4353264	7.685884016	8.284432106	8.578034851	8.160573591	8.573798055	8.553057269	8.181576629	8.334370484	8.02323031	8.451890086
chr1	4353891	chr1-4353891	3.115182005	4.024931336	3.232753572	3.727665396	4.082899941	4.678750614	3.412051666	3.078291603	3.597261376	3.581062039
chr1	4354140	chr1-4354140	3.971365395	5.291728669	3.74649524	4.148868025	4.133551512	3.756409578	4.856081915	4.574550823	4.397860141	3.930690163
chr1	4354177	chr1-4354177	5.832116644	6.066008401	6.763744445	4.97875793	5.005495584	4.957018947	4.581371671	5.270287446	5.085078265	4.951941182
chr1	4354214	chr1-4354214	6.322996722	5.033607216	7.251334935	8.127303331	5.529937385	5.960147406	7.093481849	6.230377753	7.29352142	6.504086685
chr1	4354246	chr1-4354246	3.235792112	3.153659965	3.841744737	3.538934487	3.465676447	3.532396633	3.8277243	3.125938654	3.566419959	3.670214267
chr1	4354285	chr1-4354285	6.020494682	5.523845352	5.078456071	5.062889486	4.567728487	4.421631419	5.963233075	4.70664871	5.99222617	5.597868109
chr1	4354323	chr1-4354323	3.734489698	6.802045512	4.615850916	8.286484771	7.44253311	3.371197172	4.394693216	4.509656242	6.916336752	6.812019052
chr1	4354359	chr1-4354359	4.592970119	4.652563413	5.235580437	4.827461729	4.89076147	3.937633652	6.464119131	4.635985517	5.181300613	3.533335504
chr1	4354397	chr1-4354397	5.767242237	1.62395114	3.848109918	1.598400122	4.524749344	2.929637492	3.047874381	3.765968431	5.263172363	1.328279004
chr1	4354437	chr1-4354437	7.270368047	5.732623887	6.195977382	6.06273166	6.193304164	4.647866784	9.094320286	6.052387086	7.688050959	7.57747105
chr1	4354542	chr1-4354542	3.734695983	3.579133093	3.138356112	3.255738962	4.108021493	3.816480053	3.198441735	3.291606714	3.269118277	2.858761121
chr1	4355145	chr1-4355145	5.901221324	5.539620546	4.986118148	4.678773218	6.019042381	5.71677047	5.077667786	5.51215239	4.766538256	5.762711929
chr1	4355184	chr1-4355184	9.29162646	8.729318742	7.074496488	8.744727869	7.865052425	8.109299392	7.097976391	9.165084748	7.675845912	7.754127591
chr1	4355215	chr1-4355215	3.607168461	3.421558565	3.693034953	3.419705403	3.694009467	3.64791596	3.700213959	3.945051139	3.772057645	3.681883647
chr1	4355253	chr1-4355253	3.861906592	2.928467415	6.163749284	2.680917885	5.989117773	3.882440169	2.627471414	4.473429473	5.371804371	4.857278273
chr1	4355289	chr1-4355289	3.325541704	4.034175024	4.169826225	4.880562584	5.103072927	5.934054859	5.806125848	4.555914123	4.306969235	5.478766727
chr1	4355330	chr1-4355330	2.707011392	3.97675468	3.820085762	4.248409889	4.094173024	3.943145994	4.660951811	4.469778073	2.990947095	4.039685762
chr1	4355362	chr1-4355362	4.958852081	7.131735933	6.306761259	5.953791102	3.04252312	6.860749592	4.838593803	5.126224005	7.6413634	5.812858719
chr1	4355397	chr1-4355397	3.385783334	3.818727088	5.212676861	3.628092065	5.649075167	4.514621796	5.476174274	4.341244202	4.069173632	5.233582607
chr1	4355436	chr1-4355436	4.521385106	3.42428213	4.682487923	4.931667086	4.159991114	4.875046129	4.080742652	3.818879082	5.032157369	4.034725781
chr1	4355467	chr1-4355467	5.824640328	6.128670871	5.375210451	5.406622225	5.570748266	4.287975618	4.782677817	4.437578854	5.402031531	5.953922507
chr1	4355501	chr1-4355501	8.081082324	7.930685995	9.726218296	9.303391609	9.263074329	7.767821384	7.535796605	9.146546443	8.240253926	6.996747295
chr1	4355542	chr1-4355542	6.404039173	5.695231122	9.386994478	6.302615446	7.685999903	10.21971318	7.461907357	4.040254129	4.223882011	4.001822044
chr1	4355579	chr1-4355579	7.95583021	8.969469411	8.798578478	8.448107364	9.90559524	6.866552994	5.365147361	6.644205547	7.128698491	6.159816624
chr1	4355619	chr1-4355619	7.489350873	7.237561306	7.918919992	8.976740037	7.259675808	6.206594932	5.470883368	6.325429837	6.57843083	5.387389765
chr1	4355655	chr1-4355655	8.429349319	9.06044802	8.201276603	9.129071763	8.576055411	5.484658667	5.763036337	5.887061124	6.040275828	6.035939739
chr1	4355692	chr1-4355692	11.83612059	11.88683163	12.40227525	12.48612485	11.87929888	9.650039108	8.614204825	8.989062878	8.887985401	9.096250668
chr1	4355723	chr1-4355723	11.80972625	11.17237071	11.92877505	11.74457288	11.7553133	9.03476116	8.906304618	9.591317613	9.082355387	8.990762677
chr1	4355757	chr1-4355757	9.007089942	8.039093293	5.06719015	7.695007505	8.740948727	6.064693526	5.080770693	5.350478464	6.228482884	6.195233552
chr1	4355790	chr1-4355790	5.126028127	5.093528714	5.100776983	5.398203766	4.89423822	4.068522948	3.858708887	4.045901721	3.587071786	4.110068778
chr1	4355826	chr1-4355826	8.00681905	7.982376947	7.869853535	8.351892838	8.19174861	7.910264347	8.205163058	8.368868522	7.214177352	7.727363813
chr1	4355860	chr1-4355860	6.536126498	6.927686477	7.488034112	6.77145737	6.175391438	5.806755138	6.892920711	6.477750887	6.446339962	7.342606553
chr1	4355894	chr1-4355894	3.551345243	3.414585139	4.276869874	3.666028989	3.457657077	4.141012838	4.009063342	4.124994244	3.758489014	3.67306542
chr1	4355935	chr1-4355935	3.82993108	3.762612303	3.754443167	3.772713576	3.816947798	3.861499233	3.43496775	3.51856721	3.634101431	3.664911385
chr1	4355973	chr1-4355973	3.912374351	3.503201283	3.578225432	4.477022494	3.144151506	4.533377487	5.039292047	3.823834834	3.769821698	3.377834406
chr1	4356006	chr1-4356006	3.626705333	3.134830366	3.78174788	4.047401638	3.554413854	3.620267821	3.237793397	3.463095847	4.282802701	3.895650763
chr1	4356045	chr1-4356045	2.894473257	2.825000762	4.188398513	3.968530607	4.399635853	4.182598484	4.799580162	3.215955316	3.307857928	4.280351187
chr1	4356083	chr1-4356083	6.345498577	5.210963795	4.965143912	4.871562418	6.356840454	3.901025537	5.248093638	4.958739335	3.455027711	6.078161851
chr1	4356118	chr1-4356118	4.540247618	2.956002268	4.856311542	3.70343627	4.67565325	5.414545617	4.915509884	4.083700923	5.543539154	5.833028847
chr1	4356155	chr1-4356155	5.946666314	4.733434361	5.06280069	6.461547354	6.033984942	6.479922411	5.651134866	5.16965264	5.866400591	5.7757517
chr1	4356194	chr1-4356194	2.976401526	5.815324163	4.334917404	4.041941754	5.27083042	4.7335743	6.370136435	3.310512213	4.263771749	4.515450363
chr1	4356230	chr1-4356230	6.07967462	5.511698747	4.58714775	4.321980467	5.423980902	3.859176097	4.783894484	6.075625787	5.396172226	5.458967195
chr1	4356262	chr1-4356262	7.961460877	6.916906089	7.971823918	4.848938538	6.216371601	5.771635534	7.883078045	5.795677817	4.049592467	3.875620413
chr1	4481037	chr1-4481037	8.421567255	9.256418468	9.127087827	9.883522496	9.789181059	9.03727008	9.638685282	8.73444093	9.976575388	8.833064536
chr1	4481077	chr1-4481077	11.96964616	11.92942803	11.63011827	11.5070063	12.29597524	11.52732706	11.35282913	11.03932959	11.02853674	11.36667107
chr1	4481157	chr1-4481157	11.7387032	11.40745914	11.50937349	12.20934495	11.69725342	12.02328105	11.54496876	12.44771058	11.49308584	11.48190775
chr1	4481191	chr1-4481191	12.21523142	12.82393742	12.16725382	11.91951463	12.25455181	12.13574739	13.35066314	12.55919284	12.97723013	12.97124029
chr1	4481228	chr1-4481228	8.547343456	10.71628966	8.043608646	8.559456436	8.351218976	8.691526475	9.178719792	8.655640978	11.23767757	9.432595772
chr1	4481262	chr1-4481262	10.62721793	9.917755066	10.6787157	9.991200959	12.27177211	11.54068256	9.80089895	10.05991575	10.40555317	8.884388651
chr1	4481302	chr1-4481302	9.035766363	9.001439303	9.995649419	9.772021586	10.0691218	8.359443235	10.37324114	10.71167156	9.499080011	10.72845968
chr1	4481340	chr1-4481340	10.14470108	10.50981081	11.8783226	9.127232372	10.00728389	10.31719485	10.01827372	10.35539617	10.14540414	10.00110118
chr1	4481379	chr1-4481379	4.704948933	4.485415031	4.43124478	5.546990794	4.216240263	3.079964588	3.854030617	3.562905546	4.22878242	3.495974736
chr1	4481419	chr1-4481419	9.604364516	11.05573341	10.01093743	9.126422065	10.36474571	8.465474911	10.06201854	9.254297233	8.29522202	9.986271689
chr1	4481455	chr1-4481455	12.50785123	12.99004716	12.65987206	12.43747687	12.69514318	12.04178298	11.16283134	11.77960732	10.78016352	11.32688332
chr1	4481488	chr1-4481488	15.66723455	14.55733603	16.02161741	16.30933801	16.15105909	13.58158878	13.01778714	12.81652137	13.33178156	12.46457827
chr1	4481523	chr1-4481523	14.22736066	13.57632255	13.85698932	14.02219908	14.48548976	11.85541067	11.05353187	11.36739566	11.22222091	11.23287519
chr1	4481555	chr1-4481555	13.78148125	15.1750816	15.33481179	15.85172407	14.39515836	12.48725713	12.73454564	12.0587863	12.33476002	11.43854733
chr1	4481591	chr1-4481591	12.46836801	12.5961621	13.09842806	11.56489531	12.67716914	10.81381275	10.11739071	10.03679951	10.68464107	10.46845608
chr1	4481629	chr1-4481629	14.87132008	14.83226787	15.2222075	14.80041145	14.37001577	13.96182772	13.01607291	13.30594214	13.74619563	13.2452274
chr1	4481661	chr1-4481661	12.95486885	13.25300719	12.51914974	13.31840291	12.80329013	11.55369705	12.03874363	11.74743236	12.88048649	11.53487357
chr1	4481698	chr1-4481698	11.05463657	10.98184407	11.66147032	11.00366977	10.0814638	11.30359439	11.06024931	10.06203113	11.10890159	10.72548744
chr1	4481734	chr1-4481734	6.803925208	6.566156337	6.997687786	7.143023412	7.846217227	6.876443103	8.194455172	6.521079549	6.272721133	6.529952856
chr1	4481767	chr1-4481767	12.37460369	12.98011386	13.23246315	12.5028917	12.16132418	12.7347551	12.88340124	12.21120512	12.34235361	12.94682046
chr1	4481808	chr1-4481808	13.16654391	13.34345124	13.84510035	12.6692237	13.05544804	12.94102819	13.33671593	13.37297869	13.10399028	13.69131627
chr1	4481839	chr1-4481839	11.55698066	11.92616405	11.58454318	11.75916941	11.69624322	11.82003943	11.95210227	11.79084221	11.57437323	11.79369494
chr1	4481874	chr1-4481874	11.08806838	11.65559321	10.47994546	11.31857589	10.70492216	11.3587591	10.41216319	10.51276756	10.79939685	10.63408259
chr1	4481915	chr1-4481915	14.2372922	14.4088368	14.87770826	13.873679	13.98217149	14.82745917	14.08209241	14.30840043	14.49791171	13.48451901
chr1	4481947	chr1-4481947	14.57328466	13.62522329	13.7662018	13.10943247	13.37231169	13.24389161	14.21581257	13.44273116	13.20569669	13.82848279
chr1	4481987	chr1-4481987	13.67433219	13.72325415	13.05387068	13.62138374	13.36236477	12.8159008	12.73792376	14.15320859	13.64062463	12.90658218
chr1	4482021	chr1-4482021	8.631469869	8.305056539	9.031843492	9.445690219	9.240061133	9.072969333	9.195996756	9.243727109	8.795651152	9.05856899
chr1	4482058	chr1-4482058	15.18619386	14.98598396	15.10993443	15.07268279	14.94952626	15.11254711	14.92440914	15.04432292	15.04760847	15.10688251
chr1	4482093	chr1-4482093	11.0191656	11.16264651	11.07624631	10.94541657	11.14768624	11.1942162	11.16867658	10.93556186	10.95311494	11.17388517
chr1	4482132	chr1-4482132	10.03072118	10.12404349	10.03560608	11.2789949	10.97473905	8.670178267	9.538525036	10.56060287	11.14792008	10.66744831
chr1	4482167	chr1-4482167	8.926498852	9.069208917	9.10443009	9.194682938	8.691970452	9.50267879	9.481741763	9.293147672	9.04333909	8.92958921
chr1	4482202	chr1-4482202	10.79088076	9.84059532	10.43290197	11.08725435	11.63769138	10.3356247	10.39354552	10.21317501	10.56105149	10.4178138
chr1	4482243	chr1-4482243	11.43792501	11.58929533	11.24948016	11.99158159	11.39642067	11.14146411	11.64372463	11.58661666	11.59845365	11.41030994
chr1	4482280	chr1-4482280	10.52472515	10.64791814	10.25926963	11.23871355	10.86460272	10.47892969	10.81450142	11.53135059	10.93791383	11.07027492
chr1	4482318	chr1-4482318	10.46746259	10.51997759	10.27889807	10.31502453	10.77466392	10.47230571	10.55313213	10.49275553	10.60810818	10.64562893
chr1	4482356	chr1-4482356	13.25014816	13.40731218	13.48143574	13.71840412	13.36339838	13.7077466	13.29151245	13.26165237	13.15906992	13.52442155
chr1	4482393	chr1-4482393	11.44493844	11.78241093	11.78261636	11.72044074	11.88967942	11.53504125	11.8171806	11.7017714	11.51834804	11.63391572
chr1	4482430	chr1-4482430	9.848533727	10.90319649	10.69343978	10.31710394	11.60738603	10.65975922	11.07693464	10.40251424	10.20420517	10.59641382
chr1	4482470	chr1-4482470	10.82051138	10.7738786	11.009235	10.95050297	10.62666781	10.52643374	10.55318704	10.21123555	9.841784823	10.24422128
chr1	4482507	chr1-4482507	12.78976977	12.75811619	12.90252764	12.58278128	12.71885766	12.29017106	12.40438352	12.09996828	12.48633328	12.16628646
chr1	4482545	chr1-4482545	10.89584646	11.3077062	11.29019435	10.91418107	10.50745001	10.09990526	9.866396943	10.38830867	10.37338857	10.96445104
chr1	4482577	chr1-4482577	12.08464283	12.27067329	12.16726012	12.11788091	12.1363669	11.50941409	11.39157588	11.53253675	11.73146854	11.53225047
chr1	4482608	chr1-4482608	9.997349721	9.997353745	9.952398777	10.06205216	10.36786958	9.140373451	9.248052291	9.895431461	9.552531817	9.43599071
chr1	4482648	chr1-4482648	11.41936766	11.61723658	11.50675569	11.33481844	11.60407295	10.74460952	10.52102137	10.79659465	10.63571315	10.82575309
chr1	4482685	chr1-4482685	12.16469747	12.23843977	12.24476125	12.93431203	12.78645428	12.31712998	12.20557747	12.35101363	12.3985927	12.47904062
chr1	4482720	chr1-4482720	12.0371771	11.89085053	11.34622618	11.43615735	11.4998657	11.00225641	11.38234553	11.03861418	11.24464258	11.01388689
chr1	4482756	chr1-4482756	13.2832137	12.9652364	12.89615748	13.08687561	13.37522279	12.27761223	12.49478054	12.45366427	12.327012	12.52158811
chr1	4482797	chr1-4482797	13.05427094	13.67373043	12.82900617	13.90934682	13.50892987	12.6812298	12.35915131	12.94674638	12.88678694	13.20307738
chr1	4482835	chr1-4482835	12.84193229	12.81416097	14.17847495	12.7984652	13.29202848	12.82345563	12.61242221	12.51294013	12.95655915	12.12574165
chr1	4482871	chr1-4482871	12.47019475	12.58430615	12.76857576	13.98541652	13.70803259	12.625803	12.6495913	12.96042223	12.37853005	12.67554529
chr1	4482934	chr1-4482934	15.12688951	14.7046486	14.71206534	14.75188095	14.63499442	14.20070461	13.97579315	14.18807351	14.40853543	13.99594725
chr1	4482975	chr1-4482975	14.00379435	14.49655275	14.06214029	14.20086089	13.67321637	13.85529526	13.74519322	13.8680729	13.7736802	13.58814126
chr1	4483012	chr1-4483012	14.40001498	14.9035266	14.36566169	14.92969909	15.23446803	14.74014855	14.29477753	14.55242968	14.69432238	14.37049996
chr1	4483046	chr1-4483046	12.65475695	12.67448922	13.47082501	12.81532527	12.89088329	12.51605479	12.53135256	12.38579276	12.64283837	12.69730003
chr1	4483080	chr1-4483080	14.99636112	14.85346684	14.82708633	15.05078923	14.72425053	14.54923422	14.39447275	14.60299564	14.53445111	14.41907228
chr1	4483117	chr1-4483117	13.61921256	13.94638502	13.94709017	13.75807874	13.59121506	13.69836167	13.67404459	13.40681238	13.57716803	13.68049859
chr1	4483150	chr1-4483150	11.62758565	11.80443712	11.4361517	11.25461646	11.97484736	11.54303358	11.23103369	11.5230443	11.13853005	11.22407781
chr1	4483186	chr1-4483186	11.03660619	9.809169534	10.01892198	10.39552104	10.77668227	10.46468469	10.73715421	10.61412117	10.27918257	10.45540937
chr1	4483218	chr1-4483218	10.36144085	10.40904818	10.77489354	10.80461476	10.69464148	10.77876406	10.12743822	10.82875489	10.22326703	10.41685556
chr1	4483252	chr1-4483252	8.980295433	9.760858572	9.418354452	9.220827344	9.202997507	9.644045931	9.460147359	8.173055925	8.800812377	8.807768844
chr1	4483285	chr1-4483285	8.708746665	9.157614462	9.373897233	9.134020119	9.210611317	8.862469254	9.622561424	8.609467837	9.291980053	8.995127482
chr1	4483320	chr1-4483320	12.19978074	11.63054643	11.65366047	11.99267463	11.46962493	11.4201201	11.26674414	11.90527033	11.91601364	11.85815728
chr1	4483360	chr1-4483360	8.285514922	8.399035413	8.976424083	8.191200206	9.153061914	8.349515478	7.6646161	7.921263235	7.800910617	8.550355888
chr1	4483401	chr1-4483401	11.83738693	11.96873037	11.39412236	11.58450681	11.80137522	11.8269644	11.82404331	11.67217457	11.64294269	11.83948893
chr1	4483442	chr1-4483442	12.17115649	12.48733658	12.46495464	12.46297288	12.64002745	12.4862631	12.51312318	12.42775325	12.55184444	12.49137007
chr1	4483477	chr1-4483477	12.26789663	11.94926226	11.53765507	11.72096097	11.94804898	11.88095796	11.97282783	11.83688277	11.97344816	11.81574358
chr1	4483510	chr1-4483510	11.43928888	11.3555983	11.57094791	11.23528907	11.19606379	11.23065967	11.22678679	11.39048984	11.50469049	10.68258508
chr1	4483545	chr1-4483545	11.0149015	11.67769573	10.8539339	11.1739969	10.92299359	11.29851783	11.33095434	10.93263358	10.91961692	11.42586949
chr1	4483581	chr1-4483581	11.33885196	10.79890546	10.61720264	11.21151494	10.16260935	11.20869195	10.38302164	10.81970672	11.0742374	11.08674619
chr1	4483622	chr1-4483622	10.29521875	10.63389294	10.49870477	10.72834551	10.51587535	10.96964137	10.15809895	10.56699779	10.09225112	10.75968613
chr1	4483661	chr1-4483661	8.378187303	9.589830761	9.581073026	7.872504686	10.00958308	8.367822576	9.337057684	9.308020978	9.772142504	8.827871456
chr1	4483707	chr1-4483707	6.490069222	7.913949876	6.073405239	6.051572973	8.087371775	5.590757915	4.70660385	6.405499461	4.822055442	5.873563931
chr1	4483759	chr1-4483759	12.94874298	13.02844042	12.4198531	12.78316475	12.77571912	12.78619157	12.77462764	12.58693474	12.8896093	12.82789482
chr1	4483818	chr1-4483818	11.65253431	11.89909041	12.05304932	11.3428763	11.77009256	11.85369705	12.06452633	12.11352012	11.67617532	11.75745891
chr1	4483857	chr1-4483857	11.51845488	11.32966775	11.29363448	11.88092343	11.73914153	11.06309353	11.00934332	11.65962983	11.74896027	10.74834877
chr1	4483892	chr1-4483892	5.783673404	6.481568147	6.325171708	6.730030445	7.540856566	5.756170817	7.421544842	8.558887267	6.124951912	7.937306795
chr1	4483927	chr1-4483927	11.25662637	11.06756968	10.99231408	11.11939158	11.15236422	11.02073806	10.98583903	11.29835605	11.17603301	11.27372059
chr1	4483965	chr1-4483965	7.164803112	7.541173467	7.55353378	7.926131476	6.812968428	8.507893637	6.984904988	7.43337817	7.763008896	6.454007091
chr1	4483998	chr1-4483998	5.341400004	3.222296789	2.867474829	4.460147116	6.428314256	4.806407989	3.29965298	4.65425877	2.702398301	2.278376495
chr1	4484032	chr1-4484032	5.065503415	4.826482369	3.694276918	4.73341778	3.867464789	3.136870574	4.292744561	3.062452291	4.269524139	5.21738262
chr1	4484073	chr1-4484073	5.557480164	5.195641484	5.232625313	6.012390656	5.143724361	6.084574659	8.534845765	4.619167268	5.525036613	6.420453956
chr1	4484113	chr1-4484113	3.255564127	3.452059344	3.137447791	3.188601492	3.296250633	3.510385268	3.295635	3.809973521	3.597160709	3.078886809
chr1	4484156	chr1-4484156	5.690726858	4.190213822	3.306345184	3.002389596	6.764955336	6.346076359	6.640688606	4.139198912	5.613818669	5.253144211
chr1	4484191	chr1-4484191	6.022860696	4.297123864	4.051490673	6.515103139	4.449428868	4.391848488	5.292342953	7.663229435	7.138986677	5.203655396
chr1	4484224	chr1-4484224	8.663542849	4.567048581	3.504179714	5.198414567	5.35517045	4.330840913	6.594597294	7.259821881	4.31288228	5.130801839
chr1	4484259	chr1-4484259	7.98820797	7.970252972	7.655533254	7.444354488	5.876011962	8.368968265	6.857470317	7.847963888	7.423710013	7.230301374
chr1	4484296	chr1-4484296	5.355775972	6.964882897	5.947878853	6.499550572	5.746352429	5.83058101	5.842522234	4.790403014	6.213619971	5.3462355
chr1	4484328	chr1-4484328	9.102936138	8.469669639	8.728816632	9.154240181	9.137629265	9.036658083	8.82257349	9.263824692	9.358201904	9.30221663
chr1	4484361	chr1-4484361	7.771179617	7.873718272	7.503173933	7.50861728	7.106008373	7.353048469	8.036761336	7.448993422	7.25826339	7.037522872
chr1	4484397	chr1-4484397	9.662441866	8.843030827	8.680527224	7.318407402	8.189102569	8.48355894	8.002797664	8.421999755	9.419080926	8.495818749
chr1	4484434	chr1-4484434	7.620325591	7.571051405	8.11239176	6.594126714	7.857411169	7.00905569	7.044038046	7.662281933	8.736579959	7.715533422
chr1	4484472	chr1-4484472	6.493585645	2.967094516	6.374025552	4.483913737	4.50344011	5.359506042	4.834730706	2.936719731	5.366864076	5.163406153
chr1	4484529	chr1-4484529	8.967455375	8.165485664	8.907314113	8.408987203	9.50475486	8.401448777	8.731470488	7.993259917	7.554035362	7.904005911
chr1	4484567	chr1-4484567	8.066402431	7.017556969	8.063509195	7.720935772	7.620262037	7.767989598	7.772822847	9.094917025	8.048203957	8.193704427
chr1	4484606	chr1-4484606	6.356276224	3.743278365	3.927797093	4.050403377	4.187430518	6.17412244	4.564306733	5.245321298	5.484665689	5.378615716
chr1	4484643	chr1-4484643	9.410196103	9.016089503	8.30831462	8.790340753	8.573937835	8.908766417	8.575226153	9.078086577	8.154908384	8.978766271
chr1	4484679	chr1-4484679	6.821310055	7.323976362	6.248061735	5.165464489	8.281852193	9.302226134	6.595108587	8.410184495	8.589271533	7.319135481
chr1	4484714	chr1-4484714	8.490447597	8.537840447	8.398964797	9.015905478	8.98532616	7.936070091	8.36281117	8.431049232	8.944817116	8.338096703
chr1	4484749	chr1-4484749	4.706379439	5.432772161	3.687803162	4.192401233	6.151291974	4.956063033	7.029206128	3.705737742	7.835524184	6.165838854
chr1	4484787	chr1-4484787	7.969141297	7.363729974	7.672984283	8.678000032	8.164738912	8.677879947	7.703866502	8.051234158	7.457369706	8.38699972
chr1	4484822	chr1-4484822	5.779067524	6.588053836	6.903517706	5.529616835	5.133892129	5.890921871	7.50275517	7.443584745	6.496407038	7.17699199
chr1	4484858	chr1-4484858	7.419380493	7.672067486	9.691171711	8.769994341	7.501450167	8.329113613	9.521787725	7.833613219	8.608132708	7.276234266
chr1	4484894	chr1-4484894	7.610467619	7.566609903	7.517042713	7.026928236	7.271134564	7.305925541	7.743901918	7.458859843	6.898965428	7.220536637
chr1	4485151	chr1-4485151	5.89810142	6.452873075	5.755878071	5.844443629	6.292136115	6.673688363	5.859175797	6.189617009	8.861481277	4.839366034
chr1	4485184	chr1-4485184	6.155299643	8.147086649	4.344874732	7.310904535	4.76872902	9.270190221	6.052244852	6.653770588	7.322270718	6.169019544
chr1	4485219	chr1-4485219	8.168495796	8.060724598	8.288998491	8.190839662	9.859476214	8.942642685	8.236789629	9.216939584	9.418232003	8.17136568
chr1	4485258	chr1-4485258	7.927904308	8.374204759	8.588907208	8.364245099	8.328491337	8.345326332	9.073914718	9.121113106	8.402412025	8.464585548
chr1	4485296	chr1-4485296	6.176289369	4.276891243	5.145623729	4.271612424	5.329628933	6.300261841	5.374656952	2.413160132	5.246315187	6.374615339
chr1	4485332	chr1-4485332	6.481806241	4.338639111	5.657620744	5.195945807	3.404439932	8.497270632	4.563725497	4.569197514	5.177562522	6.051065212
chr1	4485367	chr1-4485367	7.312229652	6.514735852	7.050578562	7.320116233	7.323833598	7.383189678	7.256691058	6.518701648	7.185964821	6.872892101
chr1	4485400	chr1-4485400	11.61202419	11.60300812	11.66604073	11.73921252	11.48433286	11.84091884	11.73228813	11.46182018	11.44538912	11.49789064
chr1	4485436	chr1-4485436	8.505456132	8.492886028	8.434298903	8.197102822	8.535096308	8.254972358	8.316540225	8.428398422	8.235767599	7.957220818
chr1	4485470	chr1-4485470	8.818085147	7.604385858	7.050394877	8.136400064	7.109535878	7.631993857	7.20164944	7.520433088	7.488385505	7.868012326
chr1	4485551	chr1-4485551	3.996701758	3.977873453	4.048059064	5.06684055	5.022942667	5.134551712	5.270486532	3.720661584	4.581106158	4.143794481
chr1	4485584	chr1-4485584	6.593203796	4.134625115	5.874303322	6.72568874	4.346740128	4.409921352	4.689791298	4.17690425	5.566555235	3.443098579
chr1	4485615	chr1-4485615	5.102588531	6.671399169	5.110201633	6.192442378	6.011391618	4.573209865	5.712689442	5.793299112	6.522782871	6.50977344
chr1	4485652	chr1-4485652	6.632318871	6.532750989	7.162184217	7.170417574	6.883236316	6.400057716	7.328622881	6.705881573	6.274201617	6.087986188
chr1	4485687	chr1-4485687	4.266777004	4.051405239	4.924541774	5.210821599	5.046193755	4.222417988	4.281114434	3.274692589	4.403520192	2.893716308
chr1	4485738	chr1-4485738	5.017180762	8.743810562	6.366759086	4.195537809	5.848727352	5.456370557	6.135434613	8.53523461	4.161493778	6.540027099
chr1	4485769	chr1-4485769	8.863936098	8.619697867	9.226667662	8.506892453	8.599052945	8.979011995	8.427381406	8.596562963	8.56230093	8.637358097
chr1	4485803	chr1-4485803	9.850057172	10.13737448	10.21777706	10.23541055	9.851826981	10.15929792	10.21715571	10.08169409	10.12782835	10.20552594
chr1	4485844	chr1-4485844	6.031285558	7.88470774	5.727564888	4.439148113	5.002709029	6.848878137	6.652813878	5.316561825	7.419359985	6.401419998
chr1	4485884	chr1-4485884	7.177591197	6.115734398	5.825392689	6.332455712	5.195967478	6.168162541	6.112204394	3.786841854	5.975138065	6.582330568
chr1	4485933	chr1-4485933	10.09401578	9.250035946	9.769944111	9.663561827	10.55319826	9.138055904	9.738710202	9.331516727	9.944272628	9.322174669
chr1	4485965	chr1-4485965	9.198517391	9.053911804	9.132805978	9.20271517	9.030050058	9.11795923	8.922028699	9.006478026	9.046196743	9.324133497
chr1	4485996	chr1-4485996	9.028829273	7.643308778	9.691021294	7.707308399	9.006426513	7.763738832	8.075875048	8.620420833	8.710017129	9.279719755
chr1	4486034	chr1-4486034	8.398615677	7.345130479	7.960310119	9.2584476	8.994211863	8.294742101	8.236423292	8.563011477	9.596155078	8.064667903
chr1	4486065	chr1-4486065	5.637960496	7.086622999	7.281559613	4.285274666	3.320132331	5.516916508	4.178683141	5.702917492	6.989972597	6.717163257
chr1	4486100	chr1-4486100	8.946347789	9.699255188	7.204422227	10.43735456	6.477219628	9.618495232	7.541623082	7.152781527	7.321906675	8.129321363
chr1	4486141	chr1-4486141	10.53843918	10.76287597	10.45633058	9.972470837	10.9530355	10.72553756	10.18301892	9.986225405	9.660913453	10.74951029
chr1	4486177	chr1-4486177	13.23338478	13.00968291	12.74597038	12.98399838	12.46574095	12.24678112	12.26534858	12.68870504	12.94280561	11.88918282
chr1	4486212	chr1-4486212	13.81161416	13.66915123	13.57616165	13.57676141	13.66189287	13.61231998	13.63137143	13.48404848	14.08891896	13.37409836
chr1	4486271	chr1-4486271	12.912291	13.06259648	12.54990124	12.82882403	12.636101	12.80639519	12.75354044	12.74292246	12.58297296	12.97763601
chr1	4486312	chr1-4486312	13.55388196	13.54748152	13.7632301	13.37842031	13.56138437	13.82142564	13.90581994	13.44361439	13.98332825	13.86049249
chr1	4486354	chr1-4486354	13.67799271	13.83883511	13.55453731	13.70797946	13.54063467	13.89488663	13.4104829	13.81472491	13.92651811	13.73391408
chr1	4486392	chr1-4486392	12.0123243	12.1385644	12.10257144	12.04617161	11.95334238	12.09344569	11.95366264	11.81470198	11.9119766	12.00984742
chr1	4486433	chr1-4486433	14.18775855	14.33078136	14.97243414	14.75272692	14.68282367	14.76426422	14.92847876	14.65730899	14.75858723	14.65627867
chr1	4486469	chr1-4486469	10.43132932	11.51430853	10.50807193	9.64863949	11.01839021	10.18261809	10.07316537	11.41906245	9.298186812	9.78429695
chr1	4486505	chr1-4486505	14.45467921	14.74286254	14.542644	14.34936393	14.76022769	14.79315159	14.44257472	14.80750193	14.97214472	14.3232914
chr1	4486546	chr1-4486546	11.49154849	11.59012209	11.52995895	11.69599059	11.61661163	11.68924925	11.53511699	11.53795181	11.86341613	11.46406577
chr1	4486580	chr1-4486580	13.88389074	13.84352267	13.81819018	13.96041725	14.02973707	13.90842843	13.81865708	13.87324149	13.96951948	13.78343278
chr1	4486621	chr1-4486621	12.31189071	12.48109542	12.5978866	12.41428239	12.67099135	12.32615245	12.69880776	12.52941427	12.49534115	12.49500552
chr1	4486660	chr1-4486660	13.91805152	13.75136277	14.07319754	13.69764855	14.23278999	13.59627357	14.09739625	13.53886136	14.1336416	13.727107
chr1	4486696	chr1-4486696	12.50634041	12.35955314	12.70701624	12.33193458	12.42002187	12.64754967	12.50965653	12.67672323	12.33906735	12.43583642
chr1	4486729	chr1-4486729	13.61333548	13.75063959	13.74509879	13.7674314	13.72560767	13.67077721	13.93127182	13.70647263	13.72306411	14.06202324
chr1	4486770	chr1-4486770	13.07312453	13.33307211	13.06259904	13.0512655	13.20901607	13.14228884	13.05054636	12.84901843	12.7752109	13.13845677
chr1	4486810	chr1-4486810	14.25562757	14.2721454	14.3194917	14.32664992	14.24360524	14.25691437	14.32579018	14.41836318	14.40901048	14.33275107
chr1	4486841	chr1-4486841	13.10520144	13.41205622	13.01380844	12.73294612	13.01372772	12.85511948	12.84532619	13.10265834	12.82717002	12.7898084
chr1	4486880	chr1-4486880	12.88413632	13.07806465	12.86168971	12.8761347	12.94534337	13.19339061	13.02975496	12.95191611	13.10656717	12.86559617
chr1	4486918	chr1-4486918	14.19180628	14.36324208	14.23544329	14.12270335	13.98828532	14.40445163	14.18326916	14.16695683	14.33561185	14.48502906
chr1	4486955	chr1-4486955	13.00106304	13.27326203	13.25918202	13.25722812	13.40119949	13.39937788	13.15066573	13.03110099	12.88719015	13.14072182
chr1	4486988	chr1-4486988	14.28712805	14.2774572	14.22520683	14.23717306	14.27393595	13.96347774	14.02074975	13.98443623	13.9614621	14.05580182
chr1	4487027	chr1-4487027	14.76063847	14.51566078	14.48054758	14.3769094	14.49253939	13.74822827	13.80798191	13.90328676	13.95466276	13.79929873
chr1	4487065	chr1-4487065	13.85433508	14.34775343	14.17262317	14.48878846	13.68467074	13.34230467	13.16164319	13.90989902	13.13372422	13.67445836
chr1	4487101	chr1-4487101	13.41909374	12.82421354	13.10088791	13.57773063	12.94162428	13.80105466	13.10827133	12.86755885	13.98245317	13.51503157
chr1	4487134	chr1-4487134	12.03152096	11.52189719	11.84086153	12.01453994	12.01332498	11.99600142	11.76025018	11.83653191	11.83400529	11.88384311
chr1	4487173	chr1-4487173	12.37607017	11.36139281	11.77624978	11.84024246	11.51427063	11.91404282	11.44398968	11.40343635	11.56495892	11.73250519
chr1	4487206	chr1-4487206	12.29100288	12.54559407	11.79504882	12.53970679	12.03371688	13.0221861	13.27002676	12.61360312	13.33658136	12.9445602
chr1	4487237	chr1-4487237	11.22419855	11.0489681	11.61994382	11.70428978	11.51870682	11.26138514	11.45156482	11.22134614	11.82098804	10.99878446
chr1	4487278	chr1-4487278	11.5367471	11.32931528	11.60468542	11.59717933	11.44151128	11.60762492	11.79600077	11.80689751	10.92650833	11.6366392
chr1	4487316	chr1-4487316	13.01274803	13.00327413	12.90514071	13.02726788	13.06703075	12.85242452	13.0919193	13.07932427	13.12877373	13.12968971
chr1	4487349	chr1-4487349	10.25570179	10.98492906	10.02137365	11.59866307	10.67663532	10.29779638	10.51635456	9.671907453	11.3875375	9.726780566
chr1	4487386	chr1-4487386	13.16005492	12.88060072	12.75700814	12.85972567	13.06841432	13.17611753	12.69477752	12.87733655	12.64853357	12.90498047
chr1	4487422	chr1-4487422	12.71118793	12.18902875	12.16160343	12.75407274	12.44593936	12.4369964	12.58314621	12.45772327	12.32116892	12.70805136
chr1	4487457	chr1-4487457	7.688314267	8.233497004	8.139792574	8.673632461	7.595681347	7.618081355	8.293728981	7.887485452	7.77914301	8.934712824
chr1	4487492	chr1-4487492	12.29891871	12.24535542	12.09680159	12.37719103	12.60574473	11.80620526	12.07922366	12.37943711	12.1802732	12.45716611
chr1	4487528	chr1-4487528	14.28476941	13.9517061	14.41045937	14.0869589	14.30399855	14.44866593	14.37066732	14.12485126	14.07335892	14.15186491
chr1	4487567	chr1-4487567	14.43739801	14.40945415	14.49621773	14.33978178	14.33465344	13.24987943	13.13500528	13.40976546	13.69288475	13.40891949
chr1	4487604	chr1-4487604	14.19005822	14.92509817	14.03288385	16.30332619	17.84860781	12.89994952	12.86880675	13.17861935	13.04972398	13.13684968
chr1	4487640	chr1-4487640	13.04306326	13.12625928	11.95500127	13.13190147	13.30985511	11.51516551	11.47916506	11.7412994	11.51421312	11.51099666
chr1	4487671	chr1-4487671	12.11492498	12.16859101	12.15314066	11.91943949	11.89322437	11.00519003	11.18346394	11.32802152	11.51537703	11.83619221
chr1	4487712	chr1-4487712	13.34549353	12.78470386	13.42050943	12.89934442	12.80535486	11.62939362	12.46535427	11.88062835	12.23137971	12.49037929
chr1	4487750	chr1-4487750	13.39384631	12.96552784	13.94277387	13.92712729	13.56566575	12.64436707	12.13986104	12.23508973	11.53336506	12.20277157
chr1	4487789	chr1-4487789	11.9570063	11.78634605	12.17825559	12.40608923	11.67109926	10.94470819	10.00690264	10.31207145	10.21723626	10.49388878
chr1	4487829	chr1-4487829	13.34644917	13.47127811	13.86507402	13.48558413	12.84335144	12.1566608	11.8385656	11.39583143	11.41494657	11.32991505
chr1	4487870	chr1-4487870	14.79322177	15.25731804	15.76657181	15.02468006	14.95730384	12.5435835	12.94210434	12.75470879	12.99463666	13.3796873
chr1	4487903	chr1-4487903	14.27237379	13.43352748	13.97332961	13.67366833	13.95473935	11.12953417	11.35131484	11.40954386	12.08287671	11.49794507
chr1	4487939	chr1-4487939	13.22988344	13.1529882	13.15323536	13.33555116	13.21409177	10.3211556	10.40797453	10.41773094	10.66537372	10.62717652
chr1	4487975	chr1-4487975	15.03401525	14.92122466	14.84146807	14.71998437	14.81999498	12.08396525	12.20576027	12.18134544	12.17166717	12.12631594
chr1	4488010	chr1-4488010	15.39873885	15.52298126	15.82146684	15.41279346	15.58577116	13.3819	13.2178917	13.20279074	13.25541933	13.00197668
chr1	4488047	chr1-4488047	13.74450403	13.52883447	12.7556485	13.39041709	13.14212021	10.41319917	10.80311523	10.8862054	11.32965242	11.61795394
chr1	4488083	chr1-4488083	15.16890593	15.19806081	14.88075434	15.1266086	15.03721852	12.97871177	13.02801498	13.03376756	13.14167468	13.1587601
chr1	4488116	chr1-4488116	15.19929219	15.47866256	15.34477852	15.4352414	15.28795804	13.90391327	13.79230332	13.67123791	13.52543976	13.77857981
chr1	4488153	chr1-4488153	14.39305847	14.46745584	14.33986728	14.71147338	14.43167337	12.95641698	13.07728608	13.30204724	13.32358746	13.26185058
chr1	4488189	chr1-4488189	13.21462269	13.35153707	13.28226132	13.54443227	13.00863951	12.08358117	12.30943912	12.17473819	11.70120188	12.12741821
chr1	4488220	chr1-4488220	13.78901563	13.92437535	14.00414297	14.06438079	13.84919906	13.20276547	13.15280188	13.38688626	13.26977202	13.21155441
chr1	4488251	chr1-4488251	13.27555582	13.03029723	12.91830373	13.15673146	13.250715	12.79620106	12.64689364	12.31752769	13.18027868	13.02866407
chr1	4488288	chr1-4488288	14.07821097	12.84255734	13.11881821	13.93949345	13.7617488	13.71300793	13.61820082	13.75745903	13.7426699	13.38877199
chr1	4488324	chr1-4488324	12.65112708	12.3639566	12.51252293	12.3595108	12.06206978	12.5289273	12.32153823	12.06673545	12.46398704	12.26209065
chr1	4488358	chr1-4488358	13.94546695	13.21958765	13.63459445	13.88537245	13.4512136	13.46358282	13.75642496	13.99139721	13.94132652	14.01935292
chr1	4488394	chr1-4488394	13.41249354	13.45926108	13.19888968	13.35638867	13.42190259	12.59653716	13.13826701	12.99421264	12.82305359	12.9722546
chr1	4488430	chr1-4488430	12.37148819	12.90192517	10.98466297	11.8191685	12.16520444	9.386429683	9.60628094	10.46940295	11.51752664	9.963405799
chr1	4488464	chr1-4488464	9.627968708	8.659370957	8.575759619	9.624337345	8.187464854	7.737538708	8.07086792	7.991539015	7.624375919	9.202010636
chr1	4488500	chr1-4488500	8.648464117	8.900004508	8.112949825	7.444556891	7.844038257	8.795925425	6.989365897	8.347358198	8.869748737	7.279222558
chr1	4488533	chr1-4488533	9.96625914	9.34528845	8.618410173	9.564586006	9.547495633	9.272217027	9.328937987	9.243708308	9.806444251	11.23708655
chr1	4488569	chr1-4488569	9.737613731	8.943834184	8.902642751	9.148983181	8.755401562	8.163906036	10.0124427	9.049943064	8.559219454	9.606713271
chr1	4488606	chr1-4488606	7.750477046	11.278043	5.455720485	4.677055937	6.970457915	7.787951776	3.01899788	8.707294968	3.882855428	5.89513235
chr1	4488642	chr1-4488642	6.982383361	6.649447512	8.756934131	6.468775748	5.628990578	8.102809524	7.487219071	7.549777942	6.867410946	9.332723416
chr1	4488678	chr1-4488678	9.937060929	9.602940182	9.099340827	9.166375278	9.388215905	9.135407559	9.422704984	9.521516605	9.071870094	9.285632068
chr1	4488714	chr1-4488714	8.023272263	8.478331829	7.507586354	8.832004038	8.281328064	7.813387914	8.551125223	8.353731675	8.848970363	8.698048423
chr1	4488755	chr1-4488755	8.304660526	8.13695579	8.025484524	7.351328047	7.747352291	7.006239093	7.081621326	7.671259121	7.792017608	8.393681924
chr1	4488791	chr1-4488791	10.15302458	9.170024966	9.309032752	8.926874819	9.40345281	8.899026089	8.519455483	8.953305291	10.26820663	9.569197852
chr1	4488822	chr1-4488822	10.95187037	10.65675038	10.46673193	11.20308071	10.15336144	10.83851743	10.80176589	10.37991794	11.26157275	11.11757688
chr1	4488859	chr1-4488859	9.069739958	4.664347537	6.019742403	7.561131793	6.789013019	3.614338065	6.473237775	9.553525661	6.588075615	7.645385586
chr1	4488890	chr1-4488890	8.710258579	9.33870406	8.897248317	9.11261379	8.694023509	9.09883784	8.79698589	8.680247611	8.845926236	8.396273164
chr1	4488924	chr1-4488924	7.643992369	7.934846582	7.758522734	7.92214474	7.250807137	8.028065708	6.988825578	7.338787032	8.495825185	7.433246855
chr1	4488962	chr1-4488962	10.26565321	10.69933047	11.5115596	10.99570838	11.14691779	10.83228488	10.65849869	11.33699921	11.34978658	11.14068284
chr1	4488996	chr1-4488996	10.22255883	10.71849976	10.12067394	10.19841864	10.57119594	9.88363567	10.44516547	9.62638665	9.804174604	9.89877271
chr1	4489031	chr1-4489031	8.47977262	9.426268729	9.986518015	8.863305526	9.481044211	8.770196599	9.609338924	9.600496683	9.435769873	9.12232606
chr1	4489067	chr1-4489067	8.039629466	6.669856252	9.88468347	9.6238001	8.256552898	7.460810602	9.008923148	7.776745733	4.955457412	9.375127585
chr1	4489100	chr1-4489100	9.754847061	10.5632821	10.46745895	10.5672482	10.30874933	9.534932683	9.677207269	9.464312387	9.740999887	9.410728171
chr1	4489136	chr1-4489136	11.70984722	11.32846908	11.83138482	11.52412779	10.21887297	8.30872436	10.10846911	9.841892195	9.697307858	11.05075082
chr1	4489177	chr1-4489177	11.87607262	11.44171643	10.96918752	12.20363405	11.48110383	9.211306267	9.029913529	8.466317771	8.869566337	8.413029221
chr1	4489213	chr1-4489213	5.477974278	8.770998605	7.27949457	7.984969423	7.485801492	4.383637537	4.177653573	4.796548007	6.120587104	4.227539743
chr1	4489249	chr1-4489249	13.26770278	13.78425841	13.57817768	14.3883053	13.17183461	10.40662467	10.25318499	11.32546345	9.911654912	10.74086701
chr1	4489281	chr1-4489281	10.78876546	11.69930205	11.07108731	10.85630213	10.42847762	9.676377224	9.009772283	7.938175077	8.717029534	8.964985185
chr1	4489472	chr1-4489472	6.153753988	5.326986546	7.367628649	7.123214505	5.890004432	4.485131045	3.601681869	4.986516278	6.359148203	5.248997295
chr1	4489503	chr1-4489503	11.13116848	10.70001809	10.46472582	11.64291822	10.95641653	9.600138161	9.474208813	10.47351645	10.1149995	8.974390857
chr1	4489539	chr1-4489539	10.15128597	10.29123489	9.488886545	9.933733957	10.46746403	9.799212346	9.973059112	9.874651595	9.069483759	10.05335583
chr1	4489574	chr1-4489574	10.56861276	9.807635269	10.39442442	11.31306802	10.29803943	10.8644843	11.68525081	10.34145822	10.92595244	10.77571334
chr1	4489614	chr1-4489614	6.126281946	4.648574891	4.396476549	3.823530026	7.046346468	5.61419343	7.762557344	5.337447463	9.451728433	5.139883262
chr1	4489651	chr1-4489651	7.787434202	5.750402868	7.626508302	6.81350121	6.643276292	7.778272989	8.765862199	9.688871222	6.816615097	6.421372008
chr1	4489682	chr1-4489682	8.676964066	10.11702856	8.288201685	8.122016725	9.017969097	7.919814495	9.004084997	9.0090434	9.36702618	9.25423526
chr1	4489717	chr1-4489717	9.506517226	9.097106741	9.685240218	8.650442546	9.206645084	10.13445498	9.46100964	9.016855574	9.102586178	9.43221767
chr1	4489757	chr1-4489757	3.060500312	4.198580743	3.301870958	3.856211631	2.992143404	3.846068461	3.589480897	3.644910164	3.578190859	3.381668663
chr1	4489793	chr1-4489793	6.301884542	5.903364035	5.416061514	6.347819075	6.41439477	4.557544317	4.955581024	3.941109452	7.699578299	8.029827292
chr1	4489824	chr1-4489824	4.56716865	3.918179446	4.657950487	3.307468265	3.577655531	3.761613122	3.675603689	3.93146295	3.079650426	2.606661368
chr1	4489855	chr1-4489855	8.694482147	8.064590386	7.444231443	7.996984206	7.600556131	7.995183996	7.759316508	8.947242238	8.317655398	7.848527413
chr1	4489890	chr1-4489890	7.165548579	8.488570511	10.20401625	8.455949568	9.173684139	8.241131798	5.601193008	8.558940095	7.818909795	8.225732123
chr1	4489929	chr1-4489929	4.410148812	5.023779028	5.397637749	5.510865213	6.32147216	4.349924329	4.774586272	4.66873076	4.498829622	3.102922202
chr1	4490202	chr1-4490202	5.103567102	6.503470425	6.456589336	6.176346411	4.471657407	1.616384001	3.07121367	1.649185424	1.850335414	7.756109584
chr1	4490242	chr1-4490242	6.729674752	7.429838936	7.413126571	7.028768239	7.531788479	7.416317952	6.96229293	6.811673665	6.545477536	7.043010588
chr1	4490283	chr1-4490283	3.936157998	4.07923061	3.813154038	4.587556561	4.65840613	3.923300945	3.556873437	3.98039235	3.860166224	3.684192691
chr1	4490317	chr1-4490317	3.32249711	3.64459769	3.500649909	4.208356044	5.118846866	3.745025178	5.524704093	4.536429648	4.528227321	4.501892461
chr1	4490353	chr1-4490353	8.322631674	9.971512575	9.085560019	9.207933446	8.131754942	9.666469584	7.953062086	8.368627083	9.535832183	7.395372437
chr1	4490394	chr1-4490394	3.847633546	3.601968625	3.312330015	2.574629862	4.31755377	3.63492857	3.066271212	3.066935285	4.06873987	3.573690985
chr1	4490429	chr1-4490429	9.455818492	10.1101221	8.915621403	9.365528374	9.156821264	8.516947807	9.523710793	9.027337721	9.016858041	8.919972254
chr1	4490679	chr1-4490679	4.163507762	3.658945034	2.856268889	3.499794426	3.313725934	3.178159981	3.425396353	3.487733963	3.375021016	4.543254759
chr1	4490715	chr1-4490715	4.914318272	6.704655643	6.266842623	5.709191604	6.719836449	7.780765849	5.827743753	7.390941001	4.706044113	5.294205829
chr1	4490752	chr1-4490752	4.815544064	3.682009689	4.435884396	4.573437483	3.578156381	4.169442769	3.553436401	4.639263383	3.24617249	3.918588479
chr1	4490788	chr1-4490788	5.049252729	5.188335693	4.635431099	4.31714018	4.625550309	3.556762589	3.979075214	3.969972773	4.126626134	4.813434633
chr1	4490824	chr1-4490824	6.614487379	8.543193614	7.187379257	7.662757319	6.775187479	8.785037977	6.675888653	7.710244208	6.42465488	7.255757464
chr1	4490864	chr1-4490864	6.148563512	7.951068865	6.638693252	7.562395018	6.192243637	7.68385875	7.217005888	5.680171351	6.44394634	6.902348559
chr1	4490898	chr1-4490898	6.381348283	5.262915096	6.039883147	4.89791071	4.804066941	5.056575759	5.434458548	5.545248719	3.377532925	4.643407658
chr1	4490933	chr1-4490933	5.576553315	4.7863213	3.775269128	4.650439854	4.311461237	3.017710537	1.854007278	5.272666538	4.471367609	4.838094555
chr1	4490965	chr1-4490965	2.951565925	3.367354099	3.900244175	5.501870505	2.487697389	3.880991868	3.075075958	4.662129579	4.123856749	2.83596252
chr1	4491006	chr1-4491006	4.933189006	3.791390893	6.051717253	4.552473878	4.026436501	5.32479121	6.262426233	4.916776848	3.702011292	3.947273186
chr1	4491044	chr1-4491044	4.199364235	4.105069679	3.495654009	3.307250586	3.679098981	3.360377406	4.076257755	3.709049063	3.99682131	4.112927919
chr1	4491085	chr1-4491085	9.39512955	10.82697334	9.361607994	9.698826915	10.78368559	9.463782808	9.417062138	9.904971623	8.778747255	9.151201722
chr1	4491122	chr1-4491122	5.412174973	4.998542985	5.97028144	6.453538467	5.913627592	4.71283325	5.025124658	5.558980633	4.647649632	6.117303448
chr1	4491166	chr1-4491166	7.999454023	5.480235804	6.535927252	5.420961048	8.665452284	7.316435607	5.587906298	6.026093569	6.451496907	3.476115647
chr1	4491205	chr1-4491205	9.535912281	6.929641739	8.042037301	9.119885899	6.98443045	7.859983338	7.114077413	8.471739088	6.965030075	8.32440949
chr1	4491237	chr1-4491237	6.90985678	8.703226016	6.593881942	6.771735315	7.061837513	7.103381072	7.307038017	6.359392754	7.418421839	7.582391441
chr1	4491273	chr1-4491273	4.207333275	4.383620737	3.728669563	4.522618524	4.05911294	4.515754386	6.487387283	4.094374119	4.942101936	4.005549948
chr1	4491346	chr1-4491346	5.567741609	7.545966967	7.756447437	5.056096476	7.298098507	7.936228787	8.090602625	8.162881774	7.46249755	6.229805928
chr1	4491384	chr1-4491384	8.127288145	7.539471381	7.071293562	7.52373688	8.931800136	6.977413247	8.099358737	6.732290308	7.417619865	7.708006706
chr1	4491421	chr1-4491421	4.101689707	3.693826058	3.995305178	3.663154853	3.975930467	4.096988258	3.775868325	3.9998208	3.772712049	3.877458192
chr1	4491457	chr1-4491457	3.822766943	3.882532199	3.691346376	3.585512132	3.732461729	3.752030912	3.937888121	3.146918044	3.621612315	4.182396054
chr1	4491488	chr1-4491488	5.820431952	6.652866127	6.707665191	6.652027569	6.910851788	7.189003818	5.868377363	6.015195075	6.723567363	7.064198215
chr1	4491526	chr1-4491526	4.095012478	3.611172462	3.471936138	4.225973333	4.617050324	3.56951433	3.253922019	3.543141341	3.254780831	3.139626126
chr1	4491558	chr1-4491558	5.990674809	6.424272584	6.222649752	6.107734802	6.422014928	5.124090962	5.176686937	6.176495479	6.574608119	6.081389687
chr1	4491596	chr1-4491596	12.04440136	11.76343233	12.14704269	11.95180257	12.0449608	11.87423109	12.06465435	12.34647456	12.22885794	11.93410142
chr1	4491633	chr1-4491633	5.337391637	4.79567392	3.236325432	5.409629955	4.065344758	4.733132669	4.376196741	4.977152889	4.730145379	4.021821314
chr1	4491670	chr1-4491670	6.371767605	5.864025821	6.5027029	5.742304207	3.728634139	5.695400049	6.489617615	5.235273813	6.046527552	6.474914977
chr1	4491720	chr1-4491720	4.623737099	3.990822189	3.608444573	3.765107596	3.446649133	3.726606256	4.655480203	4.374732549	4.686315004	3.963754516
chr1	4491756	chr1-4491756	5.618275151	4.974752095	4.997738436	4.868678294	4.79153584	4.191832445	4.367943211	4.051914411	6.423153099	3.35149106
chr1	4491794	chr1-4491794	5.469462322	4.869972946	4.053111957	4.005739666	6.225265179	6.003456245	5.087358875	4.371280003	5.885433748	5.627201682
chr1	4491829	chr1-4491829	9.328737355	9.723701346	9.386417395	9.898766634	9.131792135	9.939484167	8.386268251	8.744884927	9.48769957	8.617482835
chr1	4491861	chr1-4491861	4.343671561	4.824296988	4.533793767	3.954856538	3.60982328	3.823557812	6.747878505	4.162483922	6.233843594	4.2128937
chr1	4491892	chr1-4491892	5.415040617	3.002089834	4.783773301	4.066656128	6.507699134	6.757122385	6.317537114	5.131842087	5.503719276	4.772512132
chr1	4491930	chr1-4491930	3.67966511	3.333779338	3.520348606	3.735661418	3.703364746	3.697059941	3.522432541	3.499619873	3.550224647	3.927665631
chr1	4491965	chr1-4491965	1.298076829	7.221811755	4.759313971	2.54302551	2.835559175	3.960756541	5.062855155	3.370330846	3.893182593	2.580652071
chr1	4492000	chr1-4492000	5.062142449	4.768644147	6.939451034	6.789092894	6.052427941	5.411999167	3.964457298	4.819425027	7.069729266	3.991981201
chr1	4492034	chr1-4492034	6.406942253	6.56408949	6.051837199	6.14739368	6.342377881	6.347071299	6.291409485	6.427568589	6.541268109	6.783376453
chr1	4492070	chr1-4492070	5.465093196	5.116871694	4.679368245	4.503498949	5.324787054	5.693494955	4.598874311	6.5572413	5.322922897	5.261829505
chr1	4492105	chr1-4492105	4.585314859	3.816831938	4.724993056	5.268305778	4.72474739	4.04982074	3.794164055	3.383659597	4.064375819	3.72562865
chr1	4492141	chr1-4492141	5.295635712	4.302475541	3.869516181	4.115024282	4.839273373	4.161709003	3.600960735	3.717154454	4.840897944	2.743459984
chr1	4492177	chr1-4492177	7.504892852	6.339970111	7.51120891	6.255580633	6.558976832	7.616929162	6.15651509	5.404460536	7.408352536	8.558615842
chr1	4492549	chr1-4492549	8.44748737	5.612059336	7.318250431	6.89237305	6.039343766	5.439610202	4.074093615	9.101510736	5.674313961	8.0506581
chr1	4492586	chr1-4492586	4.651722463	5.480970056	5.291305309	3.466282758	4.364298635	2.796206529	4.337372509	4.411137851	2.949657735	4.326957161
chr1	4492618	chr1-4492618	3.696897805	4.268740773	6.739152096	8.095900439	8.196239133	8.208306046	9.234842357	5.375301934	4.73469032	4.033478565
chr1	4492654	chr1-4492654	3.968418869	3.239913444	5.421047409	5.013442315	5.130838619	7.777558024	2.559647967	3.084485275	4.471698152	4.64072387
chr1	4492692	chr1-4492692	4.276134851	4.145953639	3.61167938	4.508446898	4.223260428	4.550931044	3.889358981	4.277396822	4.756147172	4.605438132
chr1	4492728	chr1-4492728	6.233355645	7.576862323	8.769281292	6.665126279	8.28665595	7.525824387	7.43221396	7.15030503	6.833510981	7.805541151
chr1	4492975	chr1-4492975	8.770825546	8.006868583	8.617890978	8.526403927	8.571902429	8.19056354	8.399148661	8.387099593	8.10986543	8.769384276
chr1	4493013	chr1-4493013	3.827209818	5.036369383	3.862313229	3.785606749	3.533012654	4.942562304	4.880098824	2.951232461	3.663283249	3.024679503
chr1	4677020	chr1-4677020	9.919708687	10.07707364	10.16458924	9.946634868	10.08302658	10.19774658	10.20370394	10.0953593	9.945614098	9.989326498
chr1	4677056	chr1-4677056	6.132998203	7.18906407	3.072702998	6.429093154	4.464299893	4.680707346	8.94952467	8.055008538	7.598100329	5.998453547
chr1	4677097	chr1-4677097	7.096413372	6.809316907	7.162318295	7.950544145	7.691586277	7.906412227	7.534524714	6.737284114	7.235012584	6.485042594
chr1	4677128	chr1-4677128	8.726900898	9.510702148	9.398319508	8.114901273	9.32587391	8.789035512	8.648525889	8.841697383	8.513686219	8.804076007
chr1	4677204	chr1-4677204	10.84049896	10.3241959	11.40768886	11.09132343	8.57288806	9.603643423	9.092892066	10.7669659	9.137726441	10.33523622
chr1	4677240	chr1-4677240	3.283647565	4.243259496	4.847743815	6.470044342	4.708145851	2.769422591	5.009877025	7.083345809	6.740468135	4.655084986
chr1	4677274	chr1-4677274	8.448060204	9.312405413	9.724356431	9.013758577	7.43007149	10.80271675	8.84326891	7.508502217	9.434789047	8.849583774
chr1	4677309	chr1-4677309	4.800972106	4.115572325	4.802505333	5.059626851	3.686801599	3.274443675	5.087161591	5.472405509	3.935495629	4.808680705
chr1	4677345	chr1-4677345	10.86494502	10.89261692	10.94579791	10.76582237	10.70301891	10.8623388	10.90242433	10.68107818	10.78944191	10.63009432
chr1	4677381	chr1-4677381	11.5781712	11.66584516	11.57463487	11.49288555	11.51430296	12.4360732	11.8778904	11.93914033	11.7474839	11.61787797
chr1	4677417	chr1-4677417	3.877714942	3.501233976	4.03900398	3.454452803	2.900386631	4.167688322	3.449889313	3.82415918	3.443039337	4.45007527
chr1	4677463	chr1-4677463	5.881565478	7.930513045	6.292113095	7.402904911	7.002163104	7.138921841	5.931811482	4.658151375	5.56600315	6.322723843
chr1	4677502	chr1-4677502	10.13119699	10.02834348	10.37900358	9.477643261	9.879355893	10.02368775	9.992257229	10.19033004	10.35054387	10.40680185
chr1	4677539	chr1-4677539	8.668166147	8.403985372	9.162085782	9.119435113	8.725588605	9.745186906	9.059655491	8.36050035	8.516569405	8.790979451
chr1	4677576	chr1-4677576	6.758252791	7.05985511	6.991879763	7.337906638	6.906472546	6.312348352	6.332512324	6.883638828	7.668224163	6.599133911
chr1	4677616	chr1-4677616	3.37456194	4.159764559	2.868547408	3.113402754	2.93854917	4.008327613	4.667775131	3.437710483	3.169187767	3.436880976
chr1	4677648	chr1-4677648	6.341952905	5.133521612	5.916870155	6.783437388	7.532445233	4.068849795	6.097442529	6.226368356	5.753071838	4.822518032
chr1	4677685	chr1-4677685	6.265688546	7.087358162	5.587711469	5.195558594	5.984489226	5.332664448	3.925962674	5.451931569	3.861377238	4.199379707
chr1	4677721	chr1-4677721	9.775212398	9.42094863	9.447888198	9.564813625	9.418601924	9.670134698	9.608043878	9.627786032	9.290722645	9.749705718
chr1	4677758	chr1-4677758	8.48754647	7.556783693	8.572481248	7.77568366	7.547779341	7.80375348	8.535198298	7.483363173	7.699145067	7.826855769
chr1	4677795	chr1-4677795	9.961493872	9.901199476	9.630764535	9.69685226	9.974891106	9.923120138	9.576737357	9.487014987	9.881497002	9.725645035
chr1	4677832	chr1-4677832	4.837380714	2.876512038	4.488368269	4.381977855	3.59052767	3.747414969	3.336582911	4.041784696	4.239108029	2.833849329
chr1	4677867	chr1-4677867	4.014789053	5.400342903	5.718684052	5.749404652	6.208051569	6.279157449	5.612302252	5.409033222	6.481243411	3.92650186
chr1	4677908	chr1-4677908	6.949014755	7.087134627	7.78544586	7.315042566	7.846063005	6.888821894	7.117342807	8.304683237	7.2098228	7.746187209
chr1	4677965	chr1-4677965	5.306915317	5.875913386	4.835235005	2.362048786	6.079347434	5.087711093	3.873846596	1.876389136	6.352127849	3.963292556
chr1	4678002	chr1-4678002	5.234243711	7.775226728	8.334162158	6.696232892	7.942724825	7.570248523	6.515552417	6.029294663	7.074885362	6.332123461
chr1	4678041	chr1-4678041	4.39416757	4.248777427	3.693814198	4.405177148	4.218096832	4.017074217	3.995468922	3.227583119	3.410785553	3.419852421
chr1	4678078	chr1-4678078	9.026372894	9.131951546	8.657358837	8.460187821	9.423012361	7.68150412	9.259815955	7.538672659	8.67063391	8.913015441
chr1	4678110	chr1-4678110	7.369071864	8.609018676	6.81965506	6.440733587	7.257319934	6.73798294	7.256790735	6.255925567	8.597994135	6.244384466
chr1	4678149	chr1-4678149	10.20254008	9.939509519	10.50170497	10.69245588	10.32966176	9.758735323	10.46711022	9.699465097	9.952666398	9.734062817
chr1	4678184	chr1-4678184	9.103298253	10.49026845	9.725513137	8.801572469	8.853116834	8.681256197	9.09769363	7.797219628	10.35809085	8.553974951
chr1	4678216	chr1-4678216	11.39021091	10.11427191	8.739427998	10.69841948	10.836695	10.0214706	8.988098992	9.413910972	9.049928927	8.912554896
chr1	4678252	chr1-4678252	10.33259897	10.83479237	10.1193896	10.10896378	10.44416997	9.905509235	9.653436163	9.252652533	8.885426673	9.631153742
chr1	4678285	chr1-4678285	11.87864315	11.59339121	11.34918659	11.48498904	11.78961013	10.71545337	10.95212529	10.76341551	10.54745052	10.6367263
chr1	4678321	chr1-4678321	10.15866976	10.47100811	10.13338317	9.689024447	9.577912945	8.349608216	9.070012792	8.868729911	7.934621833	8.46135051
chr1	4678354	chr1-4678354	10.6575901	9.644399061	10.37800639	11.51207337	11.89955865	10.14807781	9.590004874	10.06015705	9.452437621	9.414599478
chr1	4678425	chr1-4678425	14.36493086	14.68724975	14.89747368	14.49177969	14.98731702	13.35421987	13.66863196	13.63952199	13.55531286	13.91047242
chr1	4678464	chr1-4678464	11.30779471	13.1667248	11.54792095	11.87466366	12.48584349	11.10537495	10.63144202	10.23798206	10.36462728	11.36652879
chr1	4678502	chr1-4678502	12.26745175	13.24935622	12.28353417	12.47922366	12.01840486	11.67039211	11.62240245	11.54937512	11.4905555	11.54217173
chr1	4678536	chr1-4678536	13.5517487	12.39431843	13.72227933	12.87219029	13.22172382	11.49732229	11.64458292	11.65290761	11.55893899	11.69586431
chr1	4678577	chr1-4678577	9.081843199	8.045603545	8.112521827	9.853008862	6.692192459	7.403356002	8.076696897	7.923689414	7.876506014	8.23872725
chr1	4678614	chr1-4678614	11.19525123	9.789781076	9.865701303	12.01234468	10.19730613	10.37905127	10.15274237	10.37209479	10.13195713	10.600339
chr1	4678655	chr1-4678655	9.238182166	8.50419583	10.29480447	10.99201149	10.03156193	8.538532447	8.464933504	8.819565006	8.782601191	8.975420554
chr1	4678691	chr1-4678691	12.27364247	12.22254495	10.96593122	9.000806306	12.58809134	10.16050387	10.13826962	9.691633736	10.28957648	10.26906659
chr1	4678732	chr1-4678732	8.63446456	8.345393321	8.289730356	8.766785612	9.150343597	8.209705155	8.037595735	8.516718297	8.63618132	9.109730291
chr1	4678764	chr1-4678764	14.58924853	16.31523628	12.39381913	12.11369845	10.32366631	12.05477397	12.23983164	11.81401139	11.82979497	11.94489104
chr1	4678797	chr1-4678797	12.89882342	14.40251824	11.51504973	12.32571079	14.34839056	11.19016963	11.09743107	11.08251265	11.24823108	11.17020637
chr1	4678845	chr1-4678845	9.688844925	11.88426865	8.941315877	9.651337173	8.880805108	8.096314639	6.996239724	7.646924694	6.881493548	7.483312001
chr1	4678880	chr1-4678880	10.27270349	11.00973352	8.296719904	11.79479232	9.626498481	9.372660328	9.223404621	9.262148311	9.698245166	9.346445676
chr1	4678913	chr1-4678913	9.694747685	8.066446796	9.655416505	9.934265449	8.975445955	9.469205504	8.683028382	8.724846094	8.978225345	8.51528397
chr1	4678947	chr1-4678947	11.00638811	13.57444176	10.92313323	11.34344937	8.461848876	10.65861279	10.44694499	10.66437494	10.48809686	10.22371889
chr1	4678982	chr1-4678982	11.86767373	8.455538554	12.70716493	10.05744192	14.3993476	8.313536537	8.351292663	8.991406228	8.807555751	8.519906489
chr1	4679016	chr1-4679016	13.53082471	10.71707332	12.9751189	11.26641264	10.03365686	8.899769864	9.698141527	9.215365135	9.221242542	9.382013368
chr1	4679053	chr1-4679053	11.01593397	9.07482351	11.86876149	10.83497593	9.899722822	9.066466912	8.38679384	8.32906407	8.254189173	8.800747023
chr1	4679089	chr1-4679089	14.24256147	12.44487939	11.87722684	10.77493625	11.78390456	11.32141186	11.18307496	11.33233369	11.14056002	11.27056936
chr1	4679133	chr1-4679133	4.629915701	5.862256079	7.950132832	7.479738803	6.620511839	8.454841967	7.406286141	7.73190145	6.266102802	6.108956894
chr1	4679171	chr1-4679171	6.09895853	4.879257249	3.7682142	6.121479448	6.678330408	6.154944197	6.107733659	4.032243852	3.711613366	4.421633023
chr1	4679208	chr1-4679208	10.73485848	9.218893032	9.933883865	10.85094307	9.437379609	9.228922687	9.604560506	9.034719096	9.454969331	9.372102788
chr1	4679244	chr1-4679244	11.90355917	10.97572327	10.42557686	10.93694394	10.07817083	10.62021542	10.33539966	10.71920543	10.72758315	10.39818741
chr1	4679281	chr1-4679281	7.090994505	6.618560648	7.432098234	7.212830936	6.908292385	7.448279037	9.231607521	5.562437429	9.093266776	5.758515709
chr1	4679320	chr1-4679320	11.53880176	11.38810874	11.19679756	11.3805365	10.83715531	10.84939847	10.41764338	11.17894511	10.44116479	10.30390651
chr1	4679361	chr1-4679361	16.06264402	16.04238932	15.96100142	16.13183622	16.05417331	15.67777939	15.76269983	15.65654421	15.67812845	15.76104334
chr1	4679398	chr1-4679398	11.87597329	12.15660313	12.02935873	12.1415969	12.19962769	11.72607655	11.97427814	11.59707001	12.11475343	11.90708696
chr1	4679434	chr1-4679434	10.59249555	10.34117296	10.80075988	10.22695989	10.28908682	10.43121899	10.47221132	10.90929317	10.57152923	9.831583
chr1	4679472	chr1-4679472	11.83994288	12.55447904	11.93288689	11.85296546	12.91714638	12.36794498	12.00380965	12.47802388	12.70847446	12.96845051
chr1	4679510	chr1-4679510	5.966818894	6.329150203	2.016148378	6.960758732	7.824347029	5.28573949	7.936334228	8.417825355	8.605079104	6.465729064
chr1	4679544	chr1-4679544	9.709442978	10.79845485	9.241592854	8.973954151	8.964037794	10.84852791	11.64232727	12.05390987	9.38503334	10.86305867
chr1	4679580	chr1-4679580	5.356326208	4.220506664	5.155158496	4.829017308	4.483225635	4.261491948	4.597845475	4.841894115	4.49733907	3.69797133
chr1	4679611	chr1-4679611	3.746607926	6.190954665	4.975406402	5.109078953	3.844410169	5.19178495	2.321099212	3.394856845	4.658330077	5.259681298
chr1	4679647	chr1-4679647	12.02873022	11.91075975	12.02776344	12.08430604	11.89733766	12.43702633	11.68545803	12.3477138	12.14097886	11.47082046
chr1	4679681	chr1-4679681	7.712887755	8.062401419	7.751574369	9.163757085	8.077057853	8.225095899	8.771501693	8.690344582	7.795918019	7.719719321
chr1	4679720	chr1-4679720	7.169802143	7.10527056	7.744663966	7.940149919	8.058099893	7.389203189	8.140347381	9.533589329	7.476229443	7.868998608
chr1	4679756	chr1-4679756	6.026938309	6.486471043	5.796816141	6.505989658	6.569179565	6.363307265	6.439219961	6.949479982	5.903945348	6.782764002
chr1	4679950	chr1-4679950	5.153088897	6.297113844	2.780035089	4.401452246	7.079904031	5.60147678	6.210045856	3.742988889	6.216349761	3.084645714
chr1	4679986	chr1-4679986	3.91345893	4.144141311	3.641797652	3.575523504	3.177686848	3.692733185	3.608422783	3.491244358	3.499890431	3.542782174
chr1	4680019	chr1-4680019	4.041112457	3.989087393	4.299868859	3.614325457	3.580494603	3.761220002	4.317535767	3.665932039	4.230749657	4.152412192
chr1	4680059	chr1-4680059	6.415777915	4.043284909	4.261772262	5.063599073	4.876145332	5.965258854	3.04729684	6.306652399	4.857306224	4.235634609
chr1	4680095	chr1-4680095	8.128712585	9.039056335	7.659173634	5.0629375	8.044664644	7.515408847	6.517208847	6.621176395	8.977261749	9.502346465
chr1	4680129	chr1-4680129	8.935010516	9.768815532	9.683398146	9.293059352	8.54436223	10.51640448	9.304529558	9.558134459	9.059636138	9.211271388
chr1	4680163	chr1-4680163	8.461564589	7.759452631	7.472650026	8.043580429	8.630921509	10.61943701	9.641284314	9.380615645	8.086146424	6.694018345
chr1	4680199	chr1-4680199	3.74239974	3.490889986	3.758682634	3.60607867	3.708830142	3.879679031	3.87855808	3.919231141	3.70913156	3.648980957
chr1	4680232	chr1-4680232	9.446531792	8.740862193	10.32681697	9.303211323	9.358406254	8.433018496	8.289162249	7.942065967	9.140116502	7.445202366
chr1	4680268	chr1-4680268	7.135125351	4.55623109	5.559741911	7.689953015	6.313290079	5.162434885	5.163989096	5.714346605	6.484747112	5.351870538
chr1	4680303	chr1-4680303	10.68747588	10.64217149	10.53234047	10.6958676	10.59415716	10.65543853	10.40729445	10.48135014	10.67987838	10.46173329
chr1	4680340	chr1-4680340	6.877325985	6.711902078	7.52101326	7.464399178	5.690192101	5.338609291	5.601304892	5.709368139	5.298937334	8.962524873
chr1	4680376	chr1-4680376	1.96263892	5.781979186	6.646894527	3.285114739	4.60642801	5.132949531	5.099634297	6.094923458	6.961189651	5.895757182
chr1	4680862	chr1-4680862	4.924133891	5.169551232	6.976129011	6.61829226	5.740271947	7.013718858	6.53835708	6.074479794	8.384757283	5.831654292
chr1	4680901	chr1-4680901	4.587678274	3.910735123	3.469622493	4.580323735	5.558912068	5.992349354	5.229029914	5.127805327	4.887034636	3.129976622
chr1	4681359	chr1-4681359	5.680773998	4.966405114	4.875278516	5.637743504	3.577861319	5.628981684	3.913891697	6.02652502	6.024888248	4.188096619
chr1	4681390	chr1-4681390	10.75836204	10.54442868	10.73633933	10.93462094	10.65933155	10.57095734	10.7473951	10.33959099	10.61403275	10.50832841
chr1	4681428	chr1-4681428	7.791279623	9.375480624	8.62857668	10.08117907	9.581245682	9.205423427	9.548601055	9.833537031	8.837550738	10.04251691
chr1	4681461	chr1-4681461	11.76570629	11.2903607	11.19638482	10.69997163	11.82442376	10.84609226	10.11240409	11.11256269	10.62314435	10.70017437
chr1	4681497	chr1-4681497	6.700571305	4.695913939	5.730405274	6.711015991	6.346085232	5.228426628	5.52976655	5.617223195	5.240103047	3.998787903
chr1	4681533	chr1-4681533	7.96563354	9.124483632	5.893150732	7.324180025	7.901919958	8.10564165	6.901266122	7.324015095	7.110483546	8.750778537
chr1	4681564	chr1-4681564	7.457742375	5.797756582	5.381061077	6.744503263	6.326614055	6.006232019	6.116547522	6.627519431	6.214365433	5.26589758
chr1	4681746	chr1-4681746	7.623255932	8.178061735	8.446569346	8.758388578	6.987523531	9.23772153	8.791232732	7.186930365	7.621326608	7.86247149
chr1	4681782	chr1-4681782	11.64190025	11.54787548	12.24876353	12.16445678	11.83674153	11.84281651	11.49492953	12.13154572	11.48477416	12.09507355
chr1	4681818	chr1-4681818	9.244682917	11.1494253	10.28409979	10.57384319	10.47470981	11.16696689	10.13517046	10.20659579	11.03335693	9.819714643
chr1	4682137	chr1-4682137	3.791282843	4.472661959	3.452509118	3.609317113	3.60195175	3.854172975	3.575607793	3.379865715	4.071360766	4.024981947
chr1	4682173	chr1-4682173	4.517805294	4.279749813	4.518107121	3.451856367	4.306225353	3.454127719	4.922984237	4.911845862	4.621232692	5.199548192
chr1	4682204	chr1-4682204	8.396668615	7.574204145	7.950746221	7.474765225	8.227237343	8.0931299	7.925979021	8.352910556	8.29680485	7.385316272
chr1	4682262	chr1-4682262	4.21209839	6.022627148	7.032062986	5.538706727	4.760885841	6.430777023	4.41235996	7.035897066	3.60887551	4.74515182
chr1	4682297	chr1-4682297	4.121953831	5.878933562	5.88025672	6.403791975	5.723908399	5.770335316	4.179732766	2.161231931	2.682103814	5.150569631
chr1	4682333	chr1-4682333	7.820645913	7.544110066	8.673430127	7.706788076	9.175924198	7.688076275	8.017363612	8.698435417	8.683023007	8.868786647
chr1	4682374	chr1-4682374	8.050239653	8.090098274	8.821192189	7.795024101	8.860649501	8.016577233	7.938456887	8.466176951	8.116430985	8.439915652
chr1	4682410	chr1-4682410	7.411587917	6.396746808	4.285744721	8.324448723	6.788608876	5.774110899	6.052236741	6.023462288	6.182849841	6.745486048
chr1	4682450	chr1-4682450	5.818955404	5.550557419	4.759308573	4.371523868	5.202165244	5.31032296	6.533821474	5.759542937	4.591001842	6.264688895
chr1	4682489	chr1-4682489	8.272583661	8.389188626	9.46659265	8.378739692	7.921672452	8.964525115	8.726101897	8.717011293	8.476781337	9.032575344
chr1	4682525	chr1-4682525	7.764307706	6.608378355	7.931816	6.873668018	6.110821795	8.179522687	6.633997487	6.672969601	6.877785988	8.353297051
chr1	4682560	chr1-4682560	9.777874214	9.613135742	9.030893898	9.471973499	9.640010596	9.370690714	9.574734745	9.216988378	9.51427873	9.281836016
chr1	4682596	chr1-4682596	5.817889161	6.962813748	8.26487539	7.93885971	8.248956966	5.20196538	7.447295796	7.374971173	7.341737411	6.723553204
chr1	4682632	chr1-4682632	6.901750788	6.096608376	7.497208387	7.76760963	7.266559824	7.156910502	7.916886585	7.232732506	7.334269796	8.19485765
chr1	4682668	chr1-4682668	11.36065959	12.19476998	11.13796002	12.16454071	12.09146861	11.69509792	12.1994295	12.00537348	12.37850129	11.69006707
chr1	4682704	chr1-4682704	9.232588504	8.79908157	9.39387182	7.687476777	9.005524044	10.1981627	8.928131367	9.42534787	10.25356524	9.865229975
chr1	4682740	chr1-4682740	6.002582891	6.014563563	4.727398527	5.489130351	5.566105023	4.13908949	4.475350755	5.852796392	3.397307823	4.081893911
chr1	4682776	chr1-4682776	11.78535808	11.81679351	11.73856783	11.40631335	11.47201797	11.13158492	11.40815406	11.16692312	11.49125083	11.24928478
chr1	4682814	chr1-4682814	3.647435817	4.297831835	3.949783925	3.472023942	3.324805118	3.519475999	4.533672765	3.407129127	3.386225893	3.208723231
chr1	4682852	chr1-4682852	8.726277379	9.032838737	8.025479476	8.214911719	7.619867903	8.090885605	8.416293254	7.641595148	8.130437115	7.862279818
chr1	4682887	chr1-4682887	12.74858917	12.96501739	12.39797614	12.63762618	12.22734205	12.67084408	12.39902165	12.87871234	12.72060823	12.14506351
chr1	4682922	chr1-4682922	6.848226264	5.022925749	4.184064353	4.185744181	4.709819138	6.292050631	6.113181592	5.93646893	5.036060863	4.205524186
chr1	4682963	chr1-4682963	9.321126961	9.711087747	9.943720967	9.758267094	9.187733503	9.775505877	9.728040739	9.755645164	9.828316725	9.329764492
chr1	4682999	chr1-4682999	9.005719309	9.523992322	8.794761312	8.90058886	8.87648245	8.482867923	8.176673219	9.099005969	8.856381821	8.813066789
chr1	4683034	chr1-4683034	5.117506918	6.362793042	7.210239055	6.273310196	6.203573361	5.283835492	6.397376171	4.635323721	5.908141014	8.010990261
chr1	4683074	chr1-4683074	7.147361494	2.793640814	4.561395545	5.880106211	7.868672456	6.995905778	7.004092581	5.33996479	4.201151759	3.625304682
chr1	4683110	chr1-4683110	9.190016137	8.965800816	9.067195807	8.819377388	8.915903928	9.014262865	9.213966415	8.783298484	9.168234759	9.118305709
chr1	4683149	chr1-4683149	7.624696062	7.596566861	7.884872662	7.396326977	7.736466718	8.012792935	6.971158609	6.711458322	8.460225393	6.812842936
chr1	4683187	chr1-4683187	5.930371172	6.622844871	6.765324202	6.952162115	5.955436918	7.020921705	7.471785568	6.655147931	7.69955888	6.90722946
chr1	4683223	chr1-4683223	6.012769739	6.89659233	7.968674297	7.149751002	6.63266344	6.039071084	7.855206856	7.829337436	7.215317398	7.16560432
chr1	4683258	chr1-4683258	9.274949822	9.465944128	9.480534937	9.13956762	9.289040607	9.705313453	9.580387743	9.230501291	9.66486922	9.127155877
chr1	4683296	chr1-4683296	6.765233507	7.437225424	7.334754704	7.27271744	6.723917756	7.123485668	7.924375292	8.124716891	8.336330646	7.306894809
chr1	4683332	chr1-4683332	4.995633498	4.991116446	4.077870636	5.332302335	3.049685588	4.580858071	3.965708377	3.860490628	4.309236154	5.971276755
chr1	4683368	chr1-4683368	4.528968271	3.48195903	3.903885357	4.023790546	5.315155467	5.034215695	6.731548328	3.692296533	4.140609616	5.151555747
chr1	4683404	chr1-4683404	2.528980351	4.979853387	4.468537366	5.014767596	5.295861305	5.972490371	4.830595888	5.095291783	5.492508201	4.297046044
chr1	4683443	chr1-4683443	9.196156466	8.772813152	7.999317518	9.23078014	8.800504438	9.034932188	8.685591218	8.940383902	9.06793825	8.92642462
chr1	4683480	chr1-4683480	5.351307446	8.218945517	7.438802499	8.564404515	7.737927082	5.887977978	9.82746876	8.271695519	6.703789913	9.555388493
chr1	4683517	chr1-4683517	5.342093131	2.362282915	3.39538346	3.892392754	4.412648013	3.065699738	6.329511157	3.232947812	5.39321839	6.88747786
chr1	4683548	chr1-4683548	9.313472164	8.66696473	9.061343539	8.962618041	8.816004967	8.273047189	8.856136059	8.847120156	8.930325915	8.8493235
chr1	4683581	chr1-4683581	10.13871364	10.47927562	9.9685196	10.10832675	10.25685798	10.2328409	10.19390702	9.472643524	10.38676006	10.50601373
chr1	4683620	chr1-4683620	7.011988414	5.029371732	5.356361654	5.737151507	7.567143127	7.510881228	6.646190904	7.062488525	7.404842057	5.500439117
chr1	4683654	chr1-4683654	6.965113696	5.894216956	5.178631336	3.913311182	4.183991259	6.607166454	7.651171348	7.705881118	8.820111166	5.599855651
chr1	4683688	chr1-4683688	11.29510988	11.21227823	11.27196172	11.21230205	11.0539293	11.31354105	10.98618263	11.1242884	11.24506997	11.41221127
chr1	4683723	chr1-4683723	5.502343506	6.290772163	4.905892852	1.733872162	5.344681941	2.964945037	5.304068344	1.733839695	5.38425394	5.194594986
chr1	4683781	chr1-4683781	3.575657463	3.631009991	3.710028211	3.653712439	3.341294691	3.375595312	3.525833726	3.280154736	3.836940008	3.490676261
chr1	4683822	chr1-4683822	6.663016849	5.492162731	7.961415573	6.937778125	7.012760835	7.228994624	5.917144091	5.802296127	5.930435053	6.811421473
chr1	4683855	chr1-4683855	7.657243205	6.152664282	6.00554189	8.141612328	7.47932384	6.022665088	5.555389373	6.319245718	6.640348258	7.877721362
chr1	4683891	chr1-4683891	8.559251168	8.545899824	8.370483545	8.059532543	8.856204868	8.539621432	8.16412377	8.370004712	7.730464475	8.021980231
chr1	4683931	chr1-4683931	3.96387637	3.98778439	4.447422353	4.1347471	4.08163225	4.017408102	3.204548137	4.159495752	3.936557437	5.769356558
chr1	4683967	chr1-4683967	8.066251173	7.954420968	9.125429877	8.304238342	8.415588579	8.398338035	9.136266695	8.626235087	9.049827204	9.217142691
chr1	4684002	chr1-4684002	3.466499868	2.852942338	4.08131134	3.939947766	3.696496179	3.740576784	3.964406372	3.770081038	3.404163596	4.334760115
chr1	4684039	chr1-4684039	7.063129112	5.950025216	6.2165246	5.294222274	5.160150515	6.23503239	4.679864783	6.039603774	7.290175196	3.503331645
chr1	4684073	chr1-4684073	3.946510118	3.902748243	4.584629987	5.621257051	4.703689859	3.542981605	2.871628832	4.405554138	6.455284745	3.212716436
chr1	4684114	chr1-4684114	5.283865537	8.317176458	6.534925378	5.393440002	9.484071123	6.169850739	3.300353716	6.866306319	9.309862067	5.375648456
chr1	4684145	chr1-4684145	3.644900172	3.575834266	3.448805853	3.348418036	3.554182774	3.301433997	3.640736936	3.889888732	3.428667679	3.834130114
chr1	4684201	chr1-4684201	7.392408716	6.819417293	6.947959608	6.547988707	6.478049707	5.840949827	6.543238423	6.345224561	6.897201447	7.156832345
chr1	4684236	chr1-4684236	8.53792466	9.277305574	9.359614503	8.405951894	8.072274145	8.373011263	8.457966432	8.361720765	7.791223624	8.193343214
chr1	4684275	chr1-4684275	5.349517893	5.794641044	5.840542526	5.345011661	5.307172217	3.815251816	4.307105781	4.816231251	3.884794707	5.363879057
chr1	4684311	chr1-4684311	5.950027254	6.21815641	5.852569125	7.373126538	5.277386149	5.654019826	5.228858937	2.852271704	3.502300895	4.459192359
chr1	4684345	chr1-4684345	9.197518824	9.014446181	10.06428998	9.715684067	10.58369931	4.980614238	5.874118593	6.963504244	7.722881478	6.103923504
chr1	4684379	chr1-4684379	5.457635814	6.673763903	4.615018334	3.831208898	1.927776792	3.390669054	4.716377157	3.999287323	3.485569924	4.667071693
chr1	4684411	chr1-4684411	7.130624327	7.19080258	5.045493169	4.590320599	7.869873226	5.151191888	5.21014395	4.265317467	5.470720695	5.124452111
chr1	4684445	chr1-4684445	8.389173625	8.084225462	7.333536078	6.001299816	8.957858936	9.426432569	8.641654402	6.111285533	9.778113574	9.297508005
chr1	4684481	chr1-4684481	4.016295126	4.22884213	4.322900383	4.408839525	3.639633383	3.621946825	3.480802838	3.577954377	3.450615439	3.667547715
chr1	4684512	chr1-4684512	8.577869099	7.477910905	7.756938636	8.540738996	9.006962419	7.697316315	8.394514631	8.074956067	8.303308331	8.437684647
chr1	4684553	chr1-4684553	8.160648138	7.759983583	9.574794216	8.365451897	8.734096767	7.205464745	7.238356152	7.006000886	9.332575846	6.988426812
chr1	4684594	chr1-4684594	7.337403853	6.320098564	4.307147287	6.762193754	6.13723844	3.563829257	5.66980028	6.945267055	6.010911733	5.721092137
chr1	4684630	chr1-4684630	10.01453623	9.577586643	9.804912562	9.137044643	9.127612962	9.212343217	9.023743397	8.973408402	8.700751608	9.300263774
chr1	4684665	chr1-4684665	12.05235941	12.14998417	11.72300263	11.89035054	11.90965764	11.89802089	11.03573193	11.05138273	11.45112395	10.88424127
chr1	4684943	chr1-4684943	8.575985098	7.705956725	7.889261485	7.293406348	9.495450588	8.630225484	6.728047656	6.760027112	7.675197946	6.523616602
chr1	4684975	chr1-4684975	9.083334018	8.717757567	8.96827261	9.770928051	9.413477864	7.846585096	8.250003088	8.283976914	8.105563229	7.997104866
chr1	4685012	chr1-4685012	6.785955296	6.600819872	6.285928391	5.623533353	6.435172168	4.303438193	5.437881798	4.584331365	4.290153663	4.443439919
chr1	4685045	chr1-4685045	9.414504402	6.986837265	8.757397035	7.779269704	7.998529366	5.432660097	5.12255926	4.723305174	6.478718977	4.389143145
chr1	4685083	chr1-4685083	6.059226987	6.315256615	5.551111541	7.144432578	7.477695453	4.73674132	1.939990603	2.582740561	4.991655407	4.84190391
chr1	4685117	chr1-4685117	8.8940178	8.171347651	7.943348018	7.394040004	8.405499359	6.499110617	8.134310302	7.024698054	7.327175742	6.191530428
chr1	4685151	chr1-4685151	11.84464886	11.66067385	11.61522899	11.3912903	11.72845458	10.58003408	10.25755179	10.51408119	10.27357873	10.79957277
chr1	4685186	chr1-4685186	8.216729832	9.925356786	10.06720386	9.124673884	9.376408167	7.877677903	7.341370004	7.363494173	7.362584092	8.370280993
chr1	4685223	chr1-4685223	9.431990931	9.664959234	9.060869248	9.433975737	9.242199883	8.25085046	8.413455468	7.647628544	7.834473846	7.842919777
chr1	4755072	chr1-4755072	9.834599265	10.32196802	10.00293228	9.703713094	10.4177887	8.698087435	9.046132733	9.127215902	8.861228193	9.374685802
chr1	4755275	chr1-4755275	9.829043499	10.0924443	10.47368571	9.79607273	11.14182876	9.75454486	9.707266008	9.297702344	9.606604698	10.20076112
chr1	4755311	chr1-4755311	12.08171791	12.31729313	12.24769356	12.2894834	12.23005907	11.1556354	11.17476307	11.19308117	11.38801953	11.25502889
chr1	4756291	chr1-4756291	8.251297581	8.964911739	8.952802708	8.349053539	8.716919142	8.533138798	6.749744671	7.533620744	7.377328066	8.166725752
chr1	4756331	chr1-4756331	6.477942353	7.225437708	8.500643734	6.115813711	9.299427176	5.014662269	5.951004401	5.620021214	8.049472313	4.505315825
chr1	4756371	chr1-4756371	5.706376331	5.964823793	5.850161472	4.307263002	5.00142753	4.998299986	5.685907294	3.68241004	4.978783053	5.222228675
chr1	4756633	chr1-4756633	4.222048707	5.120412021	4.864573714	6.250910897	4.346918639	4.09100281	4.119801233	4.359289175	4.001254387	4.610618601
chr1	4756669	chr1-4756669	8.92575171	7.83693892	7.248131895	8.923029902	7.732053004	7.378768172	6.411895334	8.118683224	7.531196156	6.630748648
chr1	4756709	chr1-4756709	9.400067628	9.69921423	9.009298648	9.578546537	9.958763784	9.695940401	9.311092231	9.316112089	8.953952003	9.675626113
chr1	4756744	chr1-4756744	8.834694368	4.144177761	8.51289436	8.906565885	5.593863152	5.20763757	7.903211212	7.789444613	5.743904414	7.309206068
chr1	4756775	chr1-4756775	8.773754393	8.92554134	9.532850565	9.192337322	8.606264756	9.379397932	9.602676627	9.117975877	9.543170222	9.310002567
chr1	4756812	chr1-4756812	3.88274398	4.313248073	5.147816778	4.199698249	4.79842393	3.918681113	4.154278604	4.320832298	4.337062263	4.398047982
chr1	4756846	chr1-4756846	6.704442423	6.563500669	6.864575271	6.674572028	6.667179673	6.645773562	6.320075485	6.919103923	7.353467711	7.070869604
chr1	4756882	chr1-4756882	7.546970469	5.922415356	7.405982799	6.987801858	7.130262346	7.594516794	7.885160136	5.516296037	7.888362859	7.707216521
chr1	4756919	chr1-4756919	6.278272401	6.609873638	6.565634751	6.41950742	4.679966603	5.769474357	4.725634613	5.843905256	4.474317444	5.571688452
chr1	4756972	chr1-4756972	7.961198855	6.58075028	5.462170472	7.495597909	6.454480674	8.42821459	6.201129456	6.558574435	6.527293347	5.649580881
chr1	4757063	chr1-4757063	7.345949048	8.573933119	8.269548897	8.901985482	6.065909525	6.986118714	6.134659635	7.023983177	9.006545753	7.585863493
chr1	4757098	chr1-4757098	3.924686051	6.029737002	5.677016256	5.948929352	7.085599757	6.136738201	5.485869787	6.353460598	4.904938563	4.138198452
chr1	4757135	chr1-4757135	8.367988313	8.606424024	8.247757715	8.987606002	8.351506347	8.331220688	8.465783842	8.745472099	9.118418004	8.763686673
chr1	4757166	chr1-4757166	3.929970665	3.863780038	3.820116147	3.556666707	3.695771489	3.773008451	3.878596094	3.292025185	3.894499305	3.729973642
chr1	4757207	chr1-4757207	3.591977715	3.393523339	4.63301397	3.844039954	3.952454051	4.148522134	3.48433903	2.840466387	3.991328942	4.48662319
chr1	4757246	chr1-4757246	6.796102996	2.922088495	4.832047899	8.804687563	5.938409876	6.182329775	4.832137548	7.029972024	6.017468255	5.33035479
chr1	4757283	chr1-4757283	11.90989436	11.471858	11.65635804	11.80005152	11.03080038	11.70573798	11.32281332	11.6223173	11.84142888	11.56637602
chr1	4757314	chr1-4757314	4.297828628	3.753999384	4.050556058	3.894768385	4.48348673	4.56122655	3.646968231	5.526884016	4.306027373	4.186341976
chr1	4757514	chr1-4757514	6.097121646	6.709897014	6.212452585	5.388083952	4.13600455	0.484490654	2.010420756	5.730967047	2.068393915	4.387152762
chr1	4757548	chr1-4757548	8.152218828	7.88887949	8.614180686	8.083889781	7.954508235	8.190943035	8.606994631	8.366945705	8.508764706	8.200288863
chr1	4757581	chr1-4757581	9.709101809	9.391422518	10.42205768	9.394060957	9.852588698	10.37416313	10.91373662	10.02347546	9.426857006	10.42754112
chr1	4757613	chr1-4757613	9.412790892	7.028086624	7.820946875	7.084551201	3.532679952	6.517649585	7.613809448	10.38146141	9.028254912	9.303099287
chr1	4757649	chr1-4757649	5.315244158	7.55899698	6.294304744	7.240286014	4.904968178	4.649105529	5.449177936	6.550865605	6.488743544	7.325706624
chr1	4757683	chr1-4757683	9.735109969	10.68251375	7.99668965	10.50670656	9.995913074	9.639410716	8.849056107	10.58635618	10.09495977	9.205909447
chr1	4757719	chr1-4757719	10.09575122	11.02054251	9.995792153	11.1082943	10.49663164	10.1757221	10.31799698	10.02365693	9.96074067	10.39443469
chr1	4757755	chr1-4757755	7.960573453	5.919749364	7.725081788	4.769219877	5.757832683	6.896090191	8.366142439	7.645439213	5.178622161	8.243708018
chr1	4757791	chr1-4757791	11.6536101	11.55048762	11.23724785	11.29965344	11.19545403	11.64191361	11.53678039	11.51304898	11.43552607	11.18802753
chr1	4757829	chr1-4757829	12.73764868	12.88915838	12.73524275	11.84097974	12.86354719	12.65863978	12.33341988	12.10747288	13.02703375	12.80567627
chr1	4757863	chr1-4757863	10.96982503	11.05016654	10.42742071	11.01614148	10.7202948	10.76582888	10.09579339	10.28790942	10.19989445	11.68305831
chr1	4757894	chr1-4757894	3.500138785	3.862486723	3.339355308	3.853705225	3.37158765	3.72573264	3.299835415	3.788256474	3.470815725	3.698007307
chr1	4757933	chr1-4757933	4.98988409	6.88397724	7.349712856	7.843875293	5.852732466	5.200287693	4.770388967	5.936670073	7.127398447	6.052997608
chr1	4757965	chr1-4757965	5.46162067	5.745020109	5.147742613	6.585082191	6.283593907	5.042013499	5.317631052	4.714414822	6.486691182	5.592215489
chr1	4757998	chr1-4757998	5.547586383	5.323542261	5.42346301	6.632671438	5.882664553	7.03229874	5.527246865	8.408724594	7.466570329	4.212590225
chr1	4758032	chr1-4758032	3.555506187	3.24939611	2.740758122	3.882353855	3.819105085	4.011503108	3.358258093	3.726000054	3.792339268	3.578014756
chr1	4758068	chr1-4758068	8.221656346	8.099769044	8.336172395	7.351535335	7.379879658	8.759017436	8.263866349	8.267242585	9.710721534	8.33571546
chr1	4758104	chr1-4758104	4.895568963	4.770265153	4.627012852	4.34207577	3.867414741	4.524298757	4.537159627	4.873560441	4.257388763	4.392183732
chr1	4758140	chr1-4758140	9.433797803	9.494779216	9.450077515	9.733823265	9.3242189	9.771305034	9.622368443	9.518460848	9.437616143	9.361462927
chr1	4758176	chr1-4758176	4.243989151	6.183436264	4.455097741	4.638621403	4.803348142	5.340285988	4.558783709	3.864046041	4.729296925	4.221601332
chr1	4758209	chr1-4758209	4.89480924	4.915547234	3.273524608	4.126945382	4.324313895	3.377958782	3.201564709	3.911272845	4.564680922	4.986076496
chr1	4758295	chr1-4758295	3.220670198	4.361827137	5.511998549	5.927608343	4.581223243	4.144413119	5.485575608	5.059932683	3.547404885	7.09799045
chr1	4758331	chr1-4758331	3.791932436	4.982999739	3.092281386	4.397494867	3.587129652	2.937011281	3.588836379	3.614897066	2.976161317	3.842963179
chr1	4758363	chr1-4758363	4.122971834	4.991824178	4.325403147	4.274056556	5.098639996	2.464713107	3.475166698	4.031812018	4.083481251	3.593626829
chr1	4758574	chr1-4758574	3.055451778	5.182303519	5.644192111	4.669179098	4.270074316	5.37560493	4.567424484	3.753230025	4.710323718	4.891068796
chr1	4758614	chr1-4758614	7.671926036	9.03397448	6.703294904	5.145335389	6.620202518	7.450602147	5.386805249	4.677588339	6.719070262	6.056625933
chr1	4758646	chr1-4758646	6.902354345	10.10333697	6.875881941	7.536565875	9.769493278	4.016798923	7.229394822	6.728092609	8.911775944	8.019944861
chr1	4758789	chr1-4758789	6.525314788	5.970545132	6.561199431	6.128541032	8.605974839	7.140686133	7.142344553	7.24349948	6.297088209	7.471526922
chr1	4758823	chr1-4758823	3.70276807	3.321895733	3.597836696	2.77711171	3.599529729	3.604837882	3.7901851	3.186237593	3.298803293	3.505529059
chr1	4758854	chr1-4758854	8.818639336	8.842508491	8.911362763	9.674689398	9.142520355	8.74313697	9.595318685	9.601628279	8.758559295	8.755966762
chr1	4758890	chr1-4758890	8.587143985	7.682965069	6.982559908	7.468609323	7.919920573	5.651075318	5.700902545	6.229885378	8.941315907	8.641713414
chr1	4758926	chr1-4758926	9.83929117	9.49690377	9.557307908	9.657868544	9.278392123	9.361812339	9.288398842	9.487824602	10.01020712	9.26821137
chr1	4758960	chr1-4758960	7.406564831	7.059972849	9.710276383	4.700300882	6.651855136	9.688945012	4.134143263	7.927486733	5.416781973	8.040467423
chr1	4758995	chr1-4758995	3.654080312	5.286785669	4.699051365	6.49748817	4.502995144	4.616164538	7.713336567	7.473850418	5.287011495	7.941489561
chr1	4759030	chr1-4759030	8.886433777	8.21553714	6.0846028	9.203039066	9.208424032	7.616457749	9.627634987	8.181419095	8.756955529	6.164994596
chr1	4759071	chr1-4759071	6.203703342	4.980545232	5.93333725	6.612737951	4.934918118	6.640299642	6.156229394	5.110993176	4.56245556	6.69335649
chr1	4759448	chr1-4759448	3.454343809	3.263800325	3.291693433	3.176222137	3.448226679	3.678564837	3.227781024	3.379318332	3.704235407	3.823095716
chr1	4759488	chr1-4759488	6.196997337	7.1178015	5.639290777	6.647603201	6.890448021	6.597968813	6.08200587	6.682817642	7.140432452	5.924685599
chr1	4759522	chr1-4759522	9.896496482	10.01865014	9.827921634	9.937325072	9.443538918	9.890179443	9.967402591	10.47486722	9.521907919	9.743301387
chr1	4759558	chr1-4759558	4.246344949	3.562048795	4.678273237	5.937901706	6.612625071	6.03429858	7.808275218	8.857768713	5.686547444	5.050253564
chr1	4759592	chr1-4759592	6.050587354	5.274543922	5.885556845	5.401700195	6.875877912	5.490921158	5.413890569	7.852161537	6.087841387	6.592833168
chr1	4759631	chr1-4759631	4.172717771	3.536923248	3.387206806	3.354599448	2.635311841	4.387010148	3.991399575	3.569651142	3.542469561	3.319082773
chr1	4759667	chr1-4759667	4.814510868	5.01548316	3.797340719	4.641893955	4.115206521	3.999684037	3.348733658	3.62935739	3.689600283	4.501906105
chr1	4759703	chr1-4759703	5.111045524	2.894347841	4.371115821	5.462223181	3.108928519	7.065146887	4.078312511	5.293281162	5.431344073	5.301454736
chr1	4759742	chr1-4759742	5.821159449	6.664327174	6.102851707	5.335816713	5.643400918	5.658168166	5.664249672	5.851813035	6.449539175	5.557347868
chr1	4759780	chr1-4759780	8.214858365	8.479725045	8.640117717	8.132903043	8.886062281	7.994407132	8.531122273	8.415729901	7.952035827	8.771193114
chr1	4759875	chr1-4759875	3.90327377	3.053943281	4.515509977	3.809357555	3.210008562	5.202125483	4.198788227	4.587951806	4.523863111	4.350076811
chr1	4759911	chr1-4759911	4.012387749	5.036773716	3.270788024	6.071151227	4.468400657	6.713521508	5.151549848	4.421891026	3.845868318	3.925603618
chr1	4759948	chr1-4759948	6.41249265	5.053112851	5.566575295	4.592204202	6.844272216	4.899611231	4.570868257	4.729688081	4.154857259	4.747567404
chr1	4759985	chr1-4759985	9.616009369	8.205831903	8.33200362	7.581593086	8.539040244	8.288593155	8.652564268	8.267776129	8.60755254	8.041550673
chr1	4760023	chr1-4760023	8.494858683	8.701642005	8.604499189	8.339635132	8.817853979	8.473549533	8.565215334	8.332703532	8.219121393	8.623041458
chr1	4760056	chr1-4760056	4.06651155	4.809395032	5.218793277	4.676550632	4.648771508	4.607204725	4.432344654	5.01353184	4.852230135	4.787525536
chr1	4760094	chr1-4760094	3.459527884	3.309362795	3.779574543	3.585738314	3.54203679	3.339331339	3.441383113	3.714427157	3.571167248	3.266440554
chr1	4760129	chr1-4760129	9.436584389	9.179491611	9.519099015	9.215863004	8.891477217	9.285073149	9.046419572	9.814194849	9.347841826	9.190965998
chr1	4760169	chr1-4760169	6.51151811	5.826709405	6.567932641	6.97168635	6.937407848	7.328219911	6.636707179	6.731640471	6.123133741	6.633859578
chr1	4760208	chr1-4760208	4.149156783	4.519510242	3.847066076	4.049669872	4.184840223	3.954243899	4.359581186	4.819255906	4.394477104	5.06673514
chr1	4760242	chr1-4760242	5.506377385	4.649159717	4.815325867	4.269636368	4.231623808	4.889426111	4.965960576	4.058407251	4.302811864	5.167641073
chr1	4760275	chr1-4760275	8.962269885	8.532268624	9.215302237	8.919658134	9.248822945	8.799420403	8.744009111	8.460162316	8.837417316	8.292931146
chr1	4760310	chr1-4760310	5.237215335	5.924952493	4.329337246	4.081912125	4.500454585	5.169530027	5.735474299	3.885264938	5.121481602	5.989084951
chr1	4760347	chr1-4760347	9.881398431	8.936145556	8.91133314	9.686793636	9.85896463	10.07102476	9.349178227	8.84326959	9.097919641	10.5163531
chr1	4760384	chr1-4760384	6.172070022	7.901124635	6.017679677	7.350430209	7.138886298	7.61660862	7.374570912	8.62189822	7.446802957	8.591354352
chr1	4760420	chr1-4760420	5.523525657	6.128759947	4.873884148	5.892989122	6.621874533	6.341754365	6.175688749	5.09004738	4.540788187	6.542404031
chr1	4760456	chr1-4760456	8.353384677	8.698979552	8.882356024	8.63885077	8.203288137	8.203563066	8.722371417	7.516742936	8.792731061	8.552795364
chr1	4760494	chr1-4760494	8.915348443	9.069143642	8.641591305	8.549559347	8.6300964	8.05098436	9.19068476	8.436612208	8.613030582	8.961419155
chr1	4760533	chr1-4760533	4.496504842	3.38290698	4.229594874	4.43984179	3.420460896	3.501799909	3.422959706	4.082033385	2.943157946	3.801973707
chr1	4760569	chr1-4760569	4.213612021	6.351303419	6.401059352	3.866383189	5.74930983	5.116160908	3.474900356	5.624281161	5.008087018	4.710283481
chr1	4760605	chr1-4760605	3.484234172	4.604682262	4.432381737	3.43698505	4.40580601	2.557473413	3.959878603	3.74667514	2.925637006	3.880502971
chr1	4760638	chr1-4760638	8.928278555	7.873286361	7.095059167	6.973049058	8.126431487	7.815867208	8.449312217	7.483400203	7.76726437	7.770190733
chr1	4760690	chr1-4760690	3.300426477	5.324320168	4.326558678	5.449582657	4.309530669	4.739687273	5.780796659	2.736521716	3.763861989	4.902532119
chr1	4760728	chr1-4760728	3.544257065	5.613911905	4.845733869	4.485315833	3.928918518	4.960233775	4.360830477	5.428614965	5.583234744	4.816392533
chr1	4760762	chr1-4760762	11.13990197	11.37968816	11.40898202	11.52540044	11.45991993	11.63996132	11.45716635	11.27067066	11.68115977	11.72285648
chr1	4760793	chr1-4760793	10.07969157	9.39677149	10.26218391	9.514512106	9.230261995	9.007704639	9.324666721	9.488800522	9.383930081	9.513428856
chr1	4760828	chr1-4760828	7.141397142	7.884402922	7.408456033	8.061268567	7.776003905	9.319469749	8.328094953	7.239336382	7.416399984	8.669663378
chr1	4760866	chr1-4760866	7.764268903	8.182118805	7.016604818	7.927130714	7.883980254	8.731488344	7.312313366	9.377200897	7.827869947	7.590508266
chr1	4760902	chr1-4760902	3.215343429	3.498851029	3.278960519	3.454981998	3.416006784	3.465798013	3.610736497	3.404115206	3.157283202	3.533776216
chr1	4760938	chr1-4760938	7.927060041	7.219765389	6.125386857	7.469904711	7.151073722	5.782757483	7.462877377	7.219519249	6.765598766	7.38351436
chr1	4760974	chr1-4760974	8.921183462	8.914055563	8.998935756	8.85994443	9.014533292	8.914656662	8.799513511	8.884862322	8.910551887	9.144588734
chr1	4761007	chr1-4761007	8.837171195	9.215131686	8.804496916	9.196984929	9.897116362	9.682243805	9.221406449	9.966192183	9.916573263	8.715158698
chr1	4761139	chr1-4761139	3.492896007	3.047653049	3.596940841	3.276251044	3.144227325	3.810561437	3.674828277	3.382518382	4.010630625	3.056427175
chr1	4761176	chr1-4761176	8.635611995	9.989346439	9.303067298	9.178851273	9.634824683	9.918585863	9.210979934	8.62438237	9.652373318	9.202893761
chr1	4761212	chr1-4761212	13.9740911	14.43693353	13.86098172	14.16451607	14.20318991	13.99230865	14.3145797	13.96682415	14.10012118	14.07852416
chr1	4761246	chr1-4761246	11.39068933	11.5303173	11.13952858	11.161104	11.46556519	11.61512894	11.47889006	11.54049948	11.53553249	11.35674611
chr1	4761282	chr1-4761282	9.650117327	9.756607841	10.27532116	9.655835588	10.14512626	9.334854795	9.718796076	9.797480291	9.495791344	9.872427595
chr1	4761319	chr1-4761319	7.924900418	7.240956438	6.974536439	7.372835289	5.64699856	4.957225882	7.285653947	5.899938679	7.133865122	7.089662822
chr1	4761358	chr1-4761358	8.822649434	7.577010241	7.724715274	7.497344647	8.4203878	7.051250816	7.13044643	8.369424181	8.916954087	7.957720371
chr1	4761393	chr1-4761393	7.230095161	5.972778335	6.413609184	8.120042155	6.708393793	6.874629525	8.04927171	7.358036012	6.585217333	6.784763766
chr1	4761427	chr1-4761427	7.889730885	6.910345175	6.68582265	7.20824625	7.094325456	6.831328379	6.4729564	7.468660794	6.475579719	7.105586222
chr1	4761461	chr1-4761461	10.40854945	9.549678406	10.02687182	9.775609532	9.432926075	9.348176971	9.807958618	10.31314148	10.83678675	9.675932139
chr1	4761497	chr1-4761497	12.82326416	12.21797699	12.39103068	12.3016743	12.2298169	12.26419067	12.41388556	12.77696805	12.58454238	12.55961665
chr1	4761532	chr1-4761532	4.660143347	3.719970038	4.731084334	3.973392594	4.484171432	3.242812222	4.847452769	3.858919299	4.368586765	5.143413255
chr1	4761568	chr1-4761568	7.87862263	6.632536357	7.846991072	8.264410092	7.786455215	6.200149809	7.592316475	7.939986452	8.186774488	6.460500307
chr1	4761604	chr1-4761604	11.11182703	10.97527043	10.51739011	10.3848224	11.17172801	10.99246599	10.8610561	10.57776197	10.81389088	10.65565722
chr1	4761640	chr1-4761640	9.826929878	9.247466453	10.32188768	9.877405206	9.466009791	9.5807515	9.711341315	9.413574252	9.95579707	9.405633661
chr1	4761677	chr1-4761677	8.84957932	7.781858547	5.88701752	8.271766991	7.628873814	8.199519682	7.285973503	6.815446348	6.772107735	7.869624418
chr1	4761718	chr1-4761718	10.68075515	10.95774361	10.85856631	10.59236398	11.18721631	10.30777553	9.824541913	10.20099753	10.30551791	11.19428459
chr1	4761753	chr1-4761753	6.149662485	4.079035091	4.305083894	4.275346597	4.776325782	5.547047396	5.17196873	5.254085505	2.378922916	4.011414916
chr1	4761785	chr1-4761785	5.100838151	4.867578517	5.317674432	4.791542268	4.705388821	4.498079546	4.13038696	4.061002538	4.233973399	4.245567873
chr1	4761825	chr1-4761825	3.939676854	6.739447559	6.567853954	7.647944873	5.215011259	6.005965741	6.149811063	5.074785828	5.576483338	3.663277149
chr1	4761861	chr1-4761861	4.611635191	5.632785879	7.07379464	6.722053679	6.353380119	4.590663836	6.282645011	5.853381244	5.196405518	6.513487151
chr1	4761897	chr1-4761897	10.41118538	10.3817179	10.2592627	10.36292469	10.37573135	8.48817868	8.552557639	8.744263376	8.586972887	8.545481828
chr1	4761933	chr1-4761933	10.7475355	10.68728651	11.18034056	10.94423212	10.80392955	8.913188377	9.206193511	8.989642241	9.128173355	8.95900476
chr1	4761968	chr1-4761968	7.9942198	7.118825609	8.107878987	7.082328497	8.357435801	4.551151859	5.491785377	5.618767178	5.564532015	4.660955632
chr1	4762003	chr1-4762003	11.60788224	10.13023813	11.09547476	9.233871116	11.43853087	7.770706948	7.862853849	8.39151394	8.032498177	8.565779157
chr1	4762037	chr1-4762037	9.852869829	8.693099879	12.2493958	10.65383306	8.768328577	8.295148977	8.882395914	8.131529079	8.120900056	10.11931753
chr1	4762078	chr1-4762078	14.6397113	14.89042542	14.71880161	14.78123514	14.75136191	11.24727798	11.25190068	10.79897239	11.09473825	10.91742043
chr1	4762115	chr1-4762115	10.60225231	9.979072303	12.4116094	11.3461244	9.897310591	7.343125348	6.798246576	7.089023005	7.451699748	6.395220581
chr1	4762151	chr1-4762151	14.89196081	14.89833613	14.9546982	15.03255296	15.64288631	11.85577778	11.81651593	11.74492626	11.99235438	11.37054724
chr1	4762183	chr1-4762183	11.75234827	8.568457671	10.59130039	12.15849402	9.5554581	6.963060704	6.2366594	5.351686547	5.471438222	5.667872038
chr1	4762217	chr1-4762217	9.168067746	9.563591967	8.538707362	8.661459847	9.256462235	5.106245825	6.282583684	5.032302648	5.000088731	5.728439793
chr1	4762253	chr1-4762253	8.439766693	8.969430005	9.531241188	9.486337489	10.73594645	6.591645905	8.153876262	7.703388031	8.45436869	6.026299417
chr1	4762286	chr1-4762286	7.064289298	4.925477934	4.944889666	5.95930594	6.857639676	4.938101675	4.869804797	4.877527686	4.930067787	4.149035688
chr1	4762320	chr1-4762320	8.72223317	8.401451113	8.091769388	7.608189909	8.582140302	7.367596126	8.03864037	6.888532105	6.487515694	7.025628529
chr1	4762354	chr1-4762354	5.287090516	5.163466044	4.224678471	4.768832167	4.220906862	4.034380425	3.782508789	3.618836096	3.799146189	4.007238367
chr1	4762386	chr1-4762386	8.872451099	8.528032113	9.091401965	8.304271974	8.634242232	7.771679868	8.090141116	8.519987983	7.587050091	7.975302767
chr1	4762423	chr1-4762423	5.929289936	5.97662974	4.491592653	5.389877103	5.899028305	5.154755555	5.4656094	4.425509132	4.22915075	5.63748327
chr1	4762455	chr1-4762455	6.179251547	6.053835334	7.411282933	5.393956762	6.621294352	5.885321089	6.595233783	6.893050626	6.533389534	6.845038226
chr1	4762491	chr1-4762491	4.850780331	5.015109836	4.434897755	4.629291322	3.943209558	3.535608134	4.069661635	4.883590332	4.076700018	4.190596639
chr1	4762532	chr1-4762532	4.74275345	4.603008409	5.918386803	4.63436716	5.1200347	4.4524387	3.802459759	4.281413633	4.330120654	6.017846926
chr1	4762569	chr1-4762569	4.376858773	4.819209457	3.893737985	3.931713629	4.494160306	5.297857584	4.09450549	3.179593021	3.643524273	3.955423649
chr1	4762721	chr1-4762721	4.563093005	4.137438783	3.038429719	2.894130324	3.770640982	3.96624688	3.313365744	4.569838945	3.966799196	3.798430524
chr1	4762758	chr1-4762758	7.098030073	6.332787087	5.837584151	6.109837215	6.604243759	6.165974356	8.003612517	6.693328	5.700840779	6.882521756
chr1	4762794	chr1-4762794	8.360022867	8.616857888	8.416153396	8.532250079	9.123988658	7.992622949	8.560043206	8.631283334	9.12174534	8.731938027
chr1	4763019	chr1-4763019	3.371718397	3.416882312	3.391245185	3.54018019	3.390810484	3.348195293	3.291615734	3.383663051	3.350130392	3.324215996
chr1	4763055	chr1-4763055	6.081037381	6.966855641	7.082650071	6.153554824	7.079132398	7.658679363	6.183256526	5.94767994	6.657255524	7.473084151
chr1	4763091	chr1-4763091	3.725629926	4.406819084	3.829513038	3.055866654	3.887031731	3.475996154	4.572881472	4.418567314	2.998618604	4.257821569
chr1	4763126	chr1-4763126	3.019703686	2.829585832	3.537145356	4.245622385	3.612110548	3.319464453	3.522523743	3.622129657	3.146289784	3.643077881
chr1	4763163	chr1-4763163	6.244491447	4.020331855	4.355516466	3.60868677	5.56313223	5.879716632	5.789539884	2.949246091	5.418733328	5.156771648
chr1	4763200	chr1-4763200	9.931423753	10.03111417	9.868131435	10.10299034	9.952254506	9.895001032	9.956310992	10.38283288	9.385961095	10.35391986
chr1	4763236	chr1-4763236	7.003303559	7.724282396	7.009424193	3.200871652	4.946098672	7.179692773	2.758817041	8.280351739	5.893517473	7.912592749
chr1	4763282	chr1-4763282	3.450874707	3.278895214	3.467277889	3.463719887	3.903562225	4.114283805	3.111024485	2.8720671	3.678410266	4.303027336
chr1	4763318	chr1-4763318	9.769976126	10.21526799	9.408293604	9.956145124	9.632019265	9.818738191	9.320321726	9.698922423	9.728178714	8.563605177
chr1	4763353	chr1-4763353	9.146158118	9.216694819	8.472105199	8.564852355	8.256889738	8.819852445	9.267310626	8.365965297	8.72818921	8.904108423
chr1	4763393	chr1-4763393	3.606680325	4.557749457	3.227050976	4.716792911	3.226176776	4.264400357	4.086627671	3.629227899	4.042437977	4.627863515
chr1	4763431	chr1-4763431	3.919431161	4.953394909	4.92093848	4.677792332	4.769745013	5.465455663	4.493237267	4.397531322	4.670788606	4.565180196
chr1	4763463	chr1-4763463	5.502459653	6.054154354	5.523986757	5.768502127	5.650421704	4.911880642	4.696322811	4.837266842	6.271176836	4.859815815
chr1	4763498	chr1-4763498	9.034863997	8.88664554	8.20779059	9.163179953	9.579475486	8.83299992	8.996689563	9.176378848	9.663713751	9.322624177
chr1	4763534	chr1-4763534	4.856663234	4.893718032	4.284506416	4.180124508	4.782854471	4.446263257	4.965520495	6.229801668	6.606146449	5.143856526
chr1	4763571	chr1-4763571	7.994837226	6.58861467	8.322369529	7.421573708	8.440572713	7.316087885	9.064362949	7.395165982	7.371528442	6.802351743
chr1	4763604	chr1-4763604	3.910046294	4.713972983	5.871226123	3.91724836	4.209340458	3.906885948	3.711096233	4.90691938	3.657796805	4.863678197
chr1	4773626	chr1-4773626	5.283417916	4.853635291	6.159847192	5.457807484	6.903622227	3.682640408	5.136210505	5.247622391	4.416122092	2.415192827
chr1	4773719	chr1-4773719	6.220081618	7.093526025	6.470202847	6.778147365	7.369399695	5.537919365	5.003167215	4.618557513	5.180315577	5.382753978
chr1	4773754	chr1-4773754	6.509746906	7.564658868	6.726458538	7.364017772	7.989386737	7.601274545	5.963925132	8.335024403	6.431770863	5.168303548
chr1	4773785	chr1-4773785	8.14173637	8.553690194	6.996797137	9.587203603	9.701596136	4.546025974	5.062101182	6.479421527	4.123844491	6.513072709
chr1	4773826	chr1-4773826	10.05275644	10.30616019	11.1787808	10.34758854	10.75062141	8.257451123	8.896243241	7.902787617	8.571900884	7.523934002
chr1	4773858	chr1-4773858	6.69374439	7.166073691	5.653222114	5.877988296	5.083999821	5.258392427	3.067228561	3.702702678	3.401143905	5.229707262
chr1	4773892	chr1-4773892	5.481210568	5.936650388	6.748190604	5.485834239	8.102976863	6.14419176	6.842084717	5.064135477	4.004612491	5.381508182
chr1	4773930	chr1-4773930	5.337030176	4.525879843	5.052081244	5.245645397	5.557014265	2.295137225	4.579544477	4.204236678	4.152196021	4.096926244
chr1	4774027	chr1-4774027	3.623385862	3.73099776	5.001475221	3.679444992	5.396106197	3.314270587	5.80561393	3.791236823	4.418185277	5.603710559
chr1	4774063	chr1-4774063	3.860262947	5.585998598	4.531057762	4.246140085	5.672468994	6.364774454	5.346062614	5.784071078	5.940461079	8.159299615
chr1	4774103	chr1-4774103	10.97289285	11.23057398	11.07612883	11.16019199	11.09545887	10.96202086	11.11739963	11.3510551	11.01213677	10.92078668
chr1	4774140	chr1-4774140	10.12240899	9.653593906	9.811105114	9.47805323	10.03054947	9.815705582	10.28635244	10.04267812	10.11721879	10.28291209
chr1	4774178	chr1-4774178	5.27353344	3.334418076	5.21843567	3.051253268	4.521742767	6.493760862	5.625865367	5.484711548	4.793140973	4.980083679
chr1	4774215	chr1-4774215	4.248072929	3.380749688	3.958701899	3.519640651	3.791306586	4.061515128	5.412726591	5.239667384	4.937918605	3.126338906
chr1	4774251	chr1-4774251	3.988401943	3.595635393	3.855988427	3.706815235	3.712887024	3.94009442	3.232771575	4.145260304	3.972692172	4.19989472
chr1	4774288	chr1-4774288	10.75297536	10.83924323	10.81558481	10.63426323	11.07006408	10.51067741	10.88236377	10.53794343	10.78743772	10.7403384
chr1	4774324	chr1-4774324	5.494593057	5.160277362	5.657516374	6.230282013	4.949281073	5.786846646	5.555673498	4.833236039	5.031991848	3.982082836
chr1	4774360	chr1-4774360	4.601442629	5.679903405	4.203787538	6.431328396	5.522891941	5.112000193	4.182686802	4.283818162	5.665594849	5.08136265
chr1	4774395	chr1-4774395	8.987879431	9.026076781	9.506975659	8.404910518	8.713352409	8.201462422	9.184018365	8.763289046	9.348242191	8.874910335
chr1	4774428	chr1-4774428	4.716349317	4.161390124	4.849807905	7.949179338	4.365055656	5.622037663	5.350299782	5.591562863	4.792906208	4.100237337
chr1	4774759	chr1-4774759	9.75534295	9.968741173	9.620449073	9.816073168	10.00425431	9.773235981	9.708832844	10.35612276	9.94368228	10.22462742
chr1	4774907	chr1-4774907	8.266963399	7.528515505	8.600227087	7.778188682	9.760671175	9.247694424	9.582379128	9.108460883	9.110910673	9.975983403
chr1	4774945	chr1-4774945	3.333928633	3.679944528	3.995106036	3.691466501	3.467729834	3.792419339	3.594359208	3.856813958	3.505005964	3.865195795
chr1	4774984	chr1-4774984	5.21262828	5.118134313	6.577591593	6.590219246	4.967118652	4.949983491	4.453228574	5.411913509	5.518135438	4.459213197
chr1	4775022	chr1-4775022	2.418398592	4.254379608	5.231833093	5.8732615	5.19907658	4.794673057	5.011045655	3.22852804	5.160976668	5.387656619
chr1	4775057	chr1-4775057	4.829876153	5.494084447	4.32628625	3.76525212	4.617996957	2.296999045	4.161284052	5.764898918	2.601286732	5.447588207
chr1	4775092	chr1-4775092	3.466238087	4.253716548	4.760186445	3.897379875	3.904931391	4.77400104	4.74700366	5.001482666	4.540659143	4.672184556
chr1	4775128	chr1-4775128	5.075297905	1.6443049	7.251034946	2.166716503	6.473186172	1.37425719	5.612297959	6.890101672	4.461144905	4.14510335
chr1	4775186	chr1-4775186	8.146614116	8.151191021	8.445180708	8.145377858	8.11953954	7.932512881	8.457321027	8.371907687	8.220468672	8.112878263
chr1	4775217	chr1-4775217	3.924138624	4.434152543	4.978072852	5.493607736	3.787820829	5.225717294	3.624632105	5.342347143	5.939703255	5.990320566
chr1	4775257	chr1-4775257	8.265894606	8.116123322	7.212266807	10.03811862	7.348027261	7.403811776	8.165808681	6.566587999	8.915026965	6.785929079
chr1	4775297	chr1-4775297	4.157610329	4.136705069	3.767767228	3.586665242	3.539104242	3.185985159	3.416225628	3.119843175	3.78555791	3.577951415
chr1	4775345	chr1-4775345	3.193332178	3.124667946	3.503190451	3.358660827	3.266776782	3.082950676	3.334566812	3.082551777	3.513916786	3.131876445
chr1	4775383	chr1-4775383	3.176335761	6.234644841	3.828360765	5.694503765	5.465504371	5.756816709	5.474971192	5.396231676	5.498125198	6.486422507
chr1	4775418	chr1-4775418	7.553405442	6.099371224	7.158258026	6.266728811	6.955201176	6.174196349	7.317705021	6.742393862	6.040548131	5.936594763
chr1	4775455	chr1-4775455	5.972491705	5.331846153	8.277602636	5.658960298	7.880757393	4.550426366	9.992966655	1.81678851	3.719561101	6.765459432
chr1	4775492	chr1-4775492	5.939086542	4.092476337	4.888180458	3.742555101	2.304753128	6.184702529	4.071491969	3.526794489	6.412842982	5.007915587
chr1	4775523	chr1-4775523	10.59017966	10.26890592	9.984220374	10.8342588	10.76593741	10.45238021	10.79367053	11.18482603	11.11061645	11.08937759
chr1	4775556	chr1-4775556	11.91352343	11.0058133	11.20431195	11.74793534	12.40829744	11.91416975	11.86198884	12.13818328	11.40780416	12.72745622
chr1	4775590	chr1-4775590	9.757379802	9.33507295	9.72367456	9.330086041	9.524865781	9.828076423	9.576537014	9.842732233	10.20966318	9.217718729
chr1	4775631	chr1-4775631	12.73845388	12.71727419	13.26251622	13.12802594	13.08164358	12.84056711	13.09002786	13.40160414	12.94138462	12.96313515
chr1	4775666	chr1-4775666	10.35404997	10.19396717	10.42616111	10.45912288	10.49498411	10.25876574	10.48929362	9.95842559	11.09640551	10.53360528
chr1	4775703	chr1-4775703	11.06151164	10.82225824	11.33223923	11.0455995	11.02180321	11.23215866	11.11976805	11.10435349	11.2955637	10.65181331
chr1	4775744	chr1-4775744	12.84911279	13.56072704	12.73601473	12.73555204	13.25963274	12.67085981	12.73056664	12.95505752	13.06537084	12.82044264
chr1	4775782	chr1-4775782	6.733945676	8.831575666	7.675430099	8.56248526	8.994267788	10.17622345	8.97172851	10.37197102	7.467562976	10.31271199
chr1	4775820	chr1-4775820	12.12469261	12.35707756	12.33084139	12.26972181	12.37626264	11.88786852	12.15347217	11.65500446	11.91680969	12.01679601
chr1	4775861	chr1-4775861	8.676392162	8.986007948	8.910615595	9.320554824	9.795754925	8.803972545	8.924047607	10.30913126	8.997116248	10.14751742
chr1	4775896	chr1-4775896	8.472980061	7.92306871	8.297394482	8.394871205	8.921008988	8.15323767	8.78296667	8.799878473	8.171701443	8.455727152
chr1	4775934	chr1-4775934	9.130191377	7.755520153	6.651593398	6.997292056	10.04384677	8.686695228	7.497192761	8.95280593	7.047349304	8.591239536
chr1	4775970	chr1-4775970	8.201242289	6.266781306	7.771008916	7.614230156	7.585194606	7.622253404	7.66539808	8.838200029	9.57266267	7.982233018
chr1	4776006	chr1-4776006	10.74673136	11.00291916	10.72671749	11.15507112	10.19806169	11.40177422	10.05749653	10.62696037	11.05169205	10.81227248
chr1	4776042	chr1-4776042	6.73630339	7.280050748	6.923784702	8.221532908	6.344746139	7.146562303	6.853354556	6.170806856	6.712372074	7.268886195
chr1	4776082	chr1-4776082	2.695776355	3.819204102	3.974844923	3.653324043	1.893501603	5.357853918	3.845232443	4.312076293	4.291349299	4.884884244
chr1	4776122	chr1-4776122	4.137522265	4.090221037	6.372870949	6.772624093	1.446744966	3.291851531	4.211051451	5.854309978	4.91694913	6.763682325
chr1	4776155	chr1-4776155	3.553069536	3.964735213	3.299451893	4.042063778	3.345883528	3.615128509	3.611968444	3.661514493	3.718782907	3.268646567
chr1	4776188	chr1-4776188	5.371432463	5.663871368	6.951581357	6.679166064	6.301387183	6.012991747	4.963718171	6.212460592	4.854654537	5.517686091
chr1	4776223	chr1-4776223	9.718981583	9.083904115	9.422064146	8.963699341	9.214795706	9.759565396	10.08685196	9.579993125	8.641159739	9.98773619
chr1	4776262	chr1-4776262	6.142705948	5.081322113	3.54746847	4.163537982	4.267732992	3.334996724	4.647203754	5.115942797	3.621218645	5.048813581
chr1	4776303	chr1-4776303	6.133284948	6.739411496	4.556171945	5.429757384	4.867210175	5.382275309	3.899877258	5.640875437	5.145167058	4.495456013
chr1	4776335	chr1-4776335	5.225853963	4.901277218	7.745112013	6.597039637	5.122036777	6.3691546	7.701766146	6.259321868	7.441810343	5.526491891
chr1	4776367	chr1-4776367	5.903138552	5.266502514	4.772436379	4.860096389	6.126908303	4.201798836	4.910824698	4.886665422	4.018438639	4.797518877
chr1	4776419	chr1-4776419	4.270170058	4.235664451	3.888730312	3.900963782	4.164034192	3.528214801	4.070130305	3.608094797	4.093494425	4.030288964
chr1	4776450	chr1-4776450	3.431677374	3.577581677	3.249864505	3.559978583	4.123889768	3.749102838	3.410120682	3.636058311	3.704207854	3.093157643
chr1	4776483	chr1-4776483	8.082608209	7.706809201	9.24530637	7.787069346	8.795921159	9.184171989	7.934413495	8.787721177	8.543148962	8.465844506
chr1	4776521	chr1-4776521	1.277200485	4.114403736	6.892296507	3.11023651	3.557470708	5.000600708	1.898162029	5.71600375	3.504472464	6.473909086
chr1	4776554	chr1-4776554	4.426340533	4.272594862	4.957028464	5.373044519	5.289453304	5.186949962	4.320976277	4.773078974	4.728787949	5.003653385
chr1	4777006	chr1-4777006	8.662731918	8.661323285	8.989673173	8.352625814	8.249034979	8.633779325	8.354881102	8.874569479	9.053910899	8.346797351
chr1	4777047	chr1-4777047	4.971032722	4.085494212	6.051254045	7.314888443	4.464506871	4.219445092	5.179541108	5.561342227	5.471749987	4.329193118
chr1	4777085	chr1-4777085	7.888221853	7.685189588	9.130909215	7.607434563	8.172238802	7.880501672	8.57812255	8.441904876	8.466451621	8.449875738
chr1	4777118	chr1-4777118	7.941047056	6.887626898	7.401628553	8.162090978	9.112114604	7.484824777	8.279131109	6.719542263	8.801882689	9.084500518
chr1	4777154	chr1-4777154	9.459369437	7.467849021	9.841623868	8.523549542	7.785996295	5.793199335	6.763762957	8.073589869	10.43602652	8.208693755
chr1	4777185	chr1-4777185	4.473622283	3.113445203	2.893380531	2.956238976	5.184773937	3.344629557	4.612922278	4.368174986	3.081727774	4.802563006
chr1	4777221	chr1-4777221	5.76030532	4.859095707	4.223505024	5.694007195	5.840661362	6.353969097	8.04000069	6.939726949	6.128918158	5.90911968
chr1	4777258	chr1-4777258	8.074115516	8.315327239	8.827332909	8.280123811	8.539612919	8.288267517	8.315996731	8.026522436	7.648843911	7.93642807
chr1	4777296	chr1-4777296	7.59774505	7.911526086	7.482947258	7.424185348	7.717218475	7.905483019	8.047131655	7.982620051	7.663070336	6.766568639
chr1	4777333	chr1-4777333	4.534461637	3.839542915	4.993325239	5.373329752	4.779278607	4.535286789	4.065776892	4.327016106	5.262915012	3.345157311
chr1	4777372	chr1-4777372	4.105673599	4.426479312	4.360427311	4.22588925	4.190423216	4.246713298	3.485444875	4.291330197	3.979118643	4.37569883
chr1	4777406	chr1-4777406	10.35017653	10.4764247	10.24274639	10.49262541	10.50918667	10.29189349	10.32549872	10.42266175	10.42036409	10.29116051
chr1	4777442	chr1-4777442	3.626337868	5.861009149	5.27833876	6.882720184	6.23690869	6.367596209	5.740522802	5.586018463	5.758157645	6.079836519
chr1	4777477	chr1-4777477	5.509422892	5.281027396	4.041619636	6.879732625	4.082292121	7.231974941	4.481072003	5.006916776	3.143801669	5.755294604
chr1	4777513	chr1-4777513	5.594761615	4.074863784	5.014048318	6.061634533	5.752196241	3.858536112	4.656116398	3.62222224	4.8882722	4.732123824
chr1	4777551	chr1-4777551	7.263691192	7.855618099	8.569489152	7.044576138	6.601546136	7.849385736	8.28396985	8.048402337	7.090028734	6.932571074
chr1	4777588	chr1-4777588	3.736764356	5.987033713	6.861758263	3.969324625	4.491985081	5.23458561	5.830186335	4.894923396	3.884976103	2.207240232
chr1	4779028	chr1-4779028	4.11043637	3.565032141	3.448639003	3.717590884	3.461085776	2.561753799	3.341088352	2.816377226	4.940347348	2.532528979
chr1	4779068	chr1-4779068	8.623895797	8.448583083	9.063277771	9.871131385	9.131102564	9.390469712	9.323600495	8.766271973	9.383983739	9.276199978
chr1	4779104	chr1-4779104	4.960879155	3.981345521	7.087192908	-0.111978488	5.271045406	4.84693503	5.574053292	3.781816946	6.088346865	1.897174437
chr1	4779143	chr1-4779143	3.918245734	4.722254908	4.672004457	4.298929488	4.674588405	4.741710821	3.055348226	3.789831639	4.369046064	5.800673911
chr1	4779192	chr1-4779192	7.587516699	5.822421958	4.725162155	2.558376836	5.678210731	5.262620199	5.256034557	5.365405253	4.771524373	5.366295939
chr1	4779447	chr1-4779447	6.589748618	4.982620243	6.533118885	5.909464377	7.229115307	6.802363555	5.638758622	6.656241206	5.912326498	5.782412986
chr1	4779484	chr1-4779484	6.886416592	6.778409441	6.796320507	5.34248924	6.140092128	6.483384647	7.796660479	5.385832575	8.100194743	7.826678121
chr1	4779520	chr1-4779520	7.132029412	7.416964062	7.255279088	6.94316092	9.128273805	8.893679346	7.364012734	6.726078878	5.973964641	7.728937511
chr1	4792071	chr1-4792071	4.297768018	3.900323367	3.681148708	4.317761144	4.824008762	4.38195308	4.804705239	4.102487629	2.667603382	4.376281009
chr1	4793248	chr1-4793248	8.292225382	6.513952314	4.807542015	6.191760351	7.272445316	5.197152758	6.75813123	5.936505926	7.173873415	5.87518409
chr1	4793885	chr1-4793885	5.06205357	4.764697629	4.137723528	5.104507919	5.67100666	4.627705594	3.858843912	4.478962529	4.264512657	4.470253241
chr1	4793919	chr1-4793919	9.066024364	9.798056715	9.130209447	9.39125106	8.301643209	8.106745214	7.817201369	8.143459925	7.896965654	6.639227892
chr1	4793959	chr1-4793959	9.256240534	7.09625111	8.464466183	7.862448918	8.529697691	6.796924678	3.69837137	4.332945409	6.10647062	5.704325766
chr1	4793994	chr1-4793994	5.897808285	7.67470303	7.155418693	6.968659426	7.153481518	7.109805725	6.037685752	5.119002651	4.058259213	5.357016685
chr1	4794030	chr1-4794030	6.541041177	9.070251238	7.460696143	7.685092807	6.692789909	6.839771963	6.828522796	7.163977319	4.032120558	5.695027861
chr1	4794067	chr1-4794067	7.050174813	6.502559171	7.321889839	7.406741571	9.657596775	5.772007331	4.277065133	3.74145957	5.109052103	5.190190098
chr1	4794104	chr1-4794104	6.243968819	5.984427933	5.073201078	8.107212011	6.623472019	5.168350164	6.313757203	5.048829998	5.769527231	5.504683154
chr1	4794188	chr1-4794188	7.15532257	7.504041825	6.977335198	7.63792247	6.8880145	4.712248789	4.698568414	5.386171073	4.807157519	4.84441957
chr1	4794220	chr1-4794220	7.48075433	6.705261524	7.713458123	7.84010984	6.314027762	4.187421579	5.83249136	5.93801818	5.948685647	4.273013997
chr1	4794253	chr1-4794253	5.858657547	6.643119428	8.153217198	6.478861858	7.668860222	3.302747882	5.479887917	4.550140784	5.472087856	3.786083321
chr1	4794289	chr1-4794289	11.84654996	10.33979681	11.5395795	11.08544353	12.25867911	9.40750622	8.504420649	9.712684272	9.194437966	9.500550078
chr1	4794329	chr1-4794329	12.16789815	12.16335068	11.78082627	12.22247789	11.61816681	10.21638782	10.38285811	9.724442508	9.182644833	9.164625794
chr1	4794363	chr1-4794363	8.078271244	9.947152648	8.427965835	9.244015228	10.03498989	7.252701715	7.395186762	7.864272973	7.842366366	6.602788507
chr1	4794399	chr1-4794399	10.11771487	10.33819309	11.08677199	11.49102749	10.80660537	9.489967224	8.823819214	9.637601223	9.472322038	8.677734471
chr1	4794435	chr1-4794435	5.748449574	6.375628779	5.375804319	5.629225555	5.072502311	3.447089554	4.877518511	5.316673297	5.771973731	3.777640082
chr1	4794467	chr1-4794467	7.89079156	7.701068451	7.743853253	7.849816477	8.043571039	7.191246741	6.591919295	7.131358892	6.627528077	6.63118189
chr1	4794498	chr1-4794498	4.817335175	5.572290487	6.952748297	4.490990758	5.687108418	4.582958479	3.88860502	6.296803928	4.514096557	3.913397038
chr1	4794533	chr1-4794533	4.442090968	5.578070073	5.599721908	6.630014281	3.664050756	3.719136606	4.706107044	2.926902464	3.963854132	5.38223987
chr1	4794568	chr1-4794568	4.029297443	3.848963437	3.237703604	4.875818549	4.153515247	3.715018515	4.264891316	4.350324234	3.852726343	2.870392623
chr1	4794609	chr1-4794609	5.979309016	4.565712481	5.849259157	5.928921216	5.287536534	5.663466315	4.090487914	5.69901168	4.922013019	4.961110468
chr1	4794640	chr1-4794640	5.48356327	4.749832322	4.698886574	4.081420478	5.128397437	6.854818585	1.922587704	3.259882586	4.704761083	4.909232173
chr1	4794676	chr1-4794676	4.117147075	3.244248162	4.209988596	3.3571035	4.436175943	4.150856974	3.778147652	3.969347267	4.556192592	4.850898032
chr1	4794714	chr1-4794714	3.568727496	4.083651232	3.781256603	3.261677097	4.402628635	3.815115466	3.693127557	4.02081602	3.731014428	3.997355144
chr1	4795126	chr1-4795126	2.612449446	4.835662314	6.616935221	3.304834045	2.00992838	5.645273135	8.182981235	7.636210171	4.801652322	5.274471445
chr1	4795163	chr1-4795163	6.27687913	4.324537242	5.750124224	6.099593864	4.940394466	6.001072034	6.056449482	6.440892863	7.318929615	3.595481198
chr1	4795198	chr1-4795198	7.474233066	8.418417821	7.459355662	8.205870005	7.656632447	7.640760082	8.693994976	7.143526885	7.489655865	7.33261728
chr1	4795232	chr1-4795232	3.762833432	4.00998567	4.02172547	4.396116552	4.374488407	4.145465285	3.313704068	4.296235934	3.839730944	3.77518011
chr1	4795595	chr1-4795595	7.684293459	7.778389387	5.193613303	5.984032841	9.323869598	7.371241604	8.560864685	7.203437681	7.514400067	7.905047332
chr1	4795633	chr1-4795633	4.101234416	4.397492333	4.024042217	4.205701212	4.503190165	4.11241097	3.693489399	3.57999736	4.599349509	4.536915782
chr1	4795672	chr1-4795672	4.128152377	3.453639876	3.221487039	3.250109841	3.261599961	3.446700579	3.984243322	3.540899497	3.672331097	3.395616172
chr1	4795707	chr1-4795707	6.244734841	6.938036852	6.766168771	5.983869648	6.145270095	7.053718847	5.852301871	6.219997187	6.785325135	6.449680788
chr1	4795746	chr1-4795746	3.837931736	3.907691511	3.55048547	4.416032182	3.304127438	3.872946565	3.722070542	3.374908817	4.206850233	3.076798149
chr1	4795778	chr1-4795778	7.472565167	7.341091316	8.064239904	7.841024311	7.566337121	7.419221019	7.434439192	7.466097143	7.322974623	8.202918651
chr1	4795810	chr1-4795810	3.500929533	3.972280516	3.011408415	3.401075307	3.240989547	3.440330789	3.878798825	3.200836716	3.632403364	2.925840913
chr1	4795849	chr1-4795849	5.371004519	4.0261259	5.698450468	4.966898542	3.893172367	5.976445226	5.707011191	4.007401195	4.863495501	5.205169932
chr1	4795886	chr1-4795886	3.542448301	3.590741282	3.352481825	4.381761506	3.302716353	3.300930101	4.000141421	3.860684462	3.750746468	3.342181399
chr1	4796394	chr1-4796394	3.206311166	6.027402055	4.128632841	6.216901225	5.056671622	7.203437911	4.098973647	7.850644918	1.685010889	5.413220352
chr1	4796429	chr1-4796429	5.488974982	4.58937635	5.204892385	5.025987315	5.072194006	4.836108383	5.004620075	5.106553323	5.187268238	5.245090615
chr1	4796675	chr1-4796675	5.27314045	4.774968723	5.121305809	4.990385321	6.416193358	5.856012549	6.643188408	5.44946889	5.533291134	4.524496073
chr1	4796772	chr1-4796772	7.952173138	8.411667057	8.167954496	8.633260414	9.423200567	7.842209606	7.8301109	8.189864895	9.263705837	7.611090527
chr1	4796808	chr1-4796808	7.461418289	5.476217108	6.522033787	6.602398284	6.497652178	7.67578975	5.292493251	8.761293278	7.585878522	7.997300273
chr1	4796845	chr1-4796845	9.501800455	10.07808538	9.975267642	10.39846713	9.520334993	9.972538852	9.796755337	9.771221599	10.48573955	9.509175136
chr1	4796879	chr1-4796879	8.204264206	7.201090538	7.693683444	6.798119436	8.720149733	6.915265854	6.744119564	6.817377719	8.127763543	7.394183119
chr1	4796914	chr1-4796914	7.643289816	7.145339239	7.175005562	7.284410113	7.603130379	6.232198948	7.609747151	8.092974976	6.525645586	7.201288726
chr1	4796945	chr1-4796945	3.765386788	6.846574671	8.746788794	6.954385659	3.935034149	7.182048867	5.313355442	4.843561316	5.348884571	6.855738502
chr1	4796981	chr1-4796981	6.269075706	5.380116811	4.248100224	5.608065252	6.038467403	5.656718247	5.124486449	4.367834553	5.512864953	6.727841167
chr1	4797018	chr1-4797018	6.394854107	7.287128463	6.500944966	5.335872041	7.542437808	5.582692663	7.340771583	4.639531028	6.791627386	5.594880125
chr1	4797193	chr1-4797193	4.889727814	4.37616481	3.907480666	5.274699425	5.373321486	5.188244017	4.643527077	5.808055139	4.87549571	3.605527026
chr1	4797241	chr1-4797241	4.54730228	4.90821499	3.746972218	4.137809966	5.09840912	4.41933415	5.206601023	4.748837901	2.785677869	4.509548481
chr1	4797276	chr1-4797276	5.753851261	2.99681868	5.084583627	7.305885072	1.957109315	6.342946074	7.520382665	6.522335406	5.211900543	9.25933744
chr1	4797316	chr1-4797316	4.028909094	4.327047577	5.683124492	7.445919896	5.394900006	5.872916311	8.544738862	5.397660367	5.482515668	6.3726568
chr1	4797374	chr1-4797374	6.277267657	7.553757497	6.112092697	6.360312431	6.546153941	7.712990834	6.295002514	6.012583171	6.375515496	6.323246136
chr1	4797413	chr1-4797413	0.941308619	2.120754686	6.104029159	7.27328113	6.078584563	5.288102698	5.720611613	5.323606877	10.08111945	4.625501937
chr1	4797448	chr1-4797448	7.776434983	10.52380632	8.692018472	9.701284739	8.264066498	9.028628301	8.248922106	9.060554861	9.348903264	9.689959177
chr1	4797479	chr1-4797479	9.242663705	8.917052449	9.579371442	8.933793295	9.592807089	9.490438996	10.41322979	9.745444229	8.802051808	9.740314585
chr1	4797515	chr1-4797515	6.275914715	4.458441292	4.489314207	4.042633722	6.287573124	3.421625099	4.976442806	4.210851952	4.795660443	2.384548
chr1	4797547	chr1-4797547	10.07867815	10.36860348	10.48706447	10.01427454	10.215347	10.70504691	10.46398253	11.00071139	10.34729031	10.1842945
chr1	4797583	chr1-4797583	7.939890361	9.233720378	9.345244404	8.294607091	8.222048969	8.61248638	8.633835337	9.262947182	7.382185123	8.993810241
chr1	4797614	chr1-4797614	12.14359143	10.75168789	12.13112519	10.8424972	11.01011265	12.40696866	11.95860055	11.35138582	10.85845698	10.90094255
chr1	4797652	chr1-4797652	11.3607454	11.5465992	11.54294103	11.35634043	11.22468599	11.42901287	11.20764729	11.46593667	11.47345751	10.65393531
chr1	4797689	chr1-4797689	11.31579364	11.41500783	11.78176445	11.38681725	11.38354333	11.29411859	11.62368842	11.72202804	11.43111302	11.44634162
chr1	4797730	chr1-4797730	11.73972869	12.15670616	11.91216439	11.82433785	11.75575607	12.06650184	11.3710498	11.8772911	11.88025965	12.31750369
chr1	4797761	chr1-4797761	11.28924123	11.10844396	11.18082461	11.3092619	10.97542804	11.33196982	10.86396787	11.11056131	11.49188008	11.21681183
chr1	4797799	chr1-4797799	8.863817186	9.776844973	9.93623474	9.631320171	10.2689584	9.394832463	9.658929839	9.215777436	9.774429223	7.895272651
chr1	4797835	chr1-4797835	9.606828553	9.546906161	9.479805676	9.595645845	9.007173318	9.285482728	9.258073859	9.33237523	8.806800367	9.321047769
chr1	4797927	chr1-4797927	8.389791746	9.634193598	10.2555858	10.09804013	9.537701187	9.46622197	9.894321412	9.388882555	10.63975746	9.310860647
chr1	4797966	chr1-4797966	12.50985547	12.52326166	12.49094988	12.50997361	12.49346041	12.37002002	12.43526381	12.52346932	12.59728915	12.50574439
chr1	4798000	chr1-4798000	8.719936331	9.128935316	9.216992122	9.589354225	9.418946214	8.80220473	8.943549538	8.806629495	9.273859996	9.149200469
chr1	4798041	chr1-4798041	11.90537208	11.64648784	11.81519304	12.25510373	12.00396593	11.80344639	12.19189976	11.65484181	12.10231839	11.37533463
chr1	4798081	chr1-4798081	11.27116147	11.17269501	10.60553523	10.96235998	11.29950989	11.13668355	11.24553839	10.92155699	10.73798973	11.04207543
chr1	4798112	chr1-4798112	11.37582975	11.51369695	11.85242891	11.6411332	11.80446612	11.61450821	11.59819604	11.7211073	11.49437333	11.58545396
chr1	4798160	chr1-4798160	9.633194737	9.573339162	9.831982769	10.02212025	9.728163628	9.927173131	9.510947397	9.923032338	9.652261678	9.876224414
chr1	4798199	chr1-4798199	12.80090242	12.81841142	12.65568374	12.81990144	12.78489327	12.87802173	12.94388449	12.73567663	12.71380802	12.80685808
chr1	4798234	chr1-4798234	11.40848939	11.43884097	11.21418212	11.10827494	10.80050751	11.00802	11.01591445	10.89015555	11.04890907	11.0745328
chr1	4798272	chr1-4798272	9.929631383	9.792558126	9.529176071	9.850249121	10.11226474	9.577752743	9.847083177	10.22704703	10.26593274	9.901929641
chr1	4798311	chr1-4798311	11.23637514	10.72804017	10.27447813	10.73338265	9.971496735	11.8017302	10.05020736	11.29167537	11.82140336	11.87957825
chr1	4798351	chr1-4798351	8.490106399	8.270280311	8.665791097	8.212847221	8.779712536	8.616600891	8.103860001	8.610908045	8.480486831	8.462381296
chr1	4798383	chr1-4798383	12.60699724	13.76118769	13.56057841	13.05493564	13.96152593	13.96432843	14.04918071	13.06445369	13.51399518	14.57964582
chr1	4798418	chr1-4798418	11.02476857	11.56314144	12.10585247	11.50161684	11.79074661	11.44559258	11.95225299	12.00065101	11.31647495	11.6615393
chr1	4798473	chr1-4798473	9.63734125	9.207702707	9.646071224	10.08381861	8.886308598	9.527964377	9.57945034	9.541947291	10.06729502	9.958593432
chr1	4798504	chr1-4798504	10.64567556	10.77423691	11.19804433	10.87381088	11.12477224	10.43742146	10.70195921	10.37937273	10.62599241	10.79825007
chr1	4798542	chr1-4798542	14.17488666	13.95746058	13.46826535	13.19913855	13.79500795	13.87645145	13.51287955	13.94576175	14.10173706	13.70862485
chr1	4798575	chr1-4798575	10.29056109	11.05227723	11.66578386	10.53772539	9.992428131	10.66227023	10.49093242	11.5185047	11.71598244	10.83499939
chr1	4798611	chr1-4798611	13.63540771	13.41084862	13.96115536	13.47540269	13.19895067	13.95142215	13.86943808	13.99387629	14.17449986	13.49689285
chr1	4798647	chr1-4798647	10.70404035	10.5387158	10.36800745	11.40368143	11.09845258	11.59715927	11.33004894	11.00783416	11.33812135	10.84789116
chr1	4798683	chr1-4798683	14.0121759	14.07956727	13.96081701	13.70676354	13.70714167	14.6604099	14.01451065	14.44508431	13.78099035	14.74086683
chr1	4798718	chr1-4798718	12.80169189	12.75347539	12.68578758	12.67493788	12.62783424	13.35078469	13.39091416	12.65750765	12.80406784	12.90332503
chr1	4798759	chr1-4798759	11.25007175	10.41532994	10.90411733	11.03472538	11.33589544	10.65807709	10.7181136	11.20422322	10.92736822	11.37190277
chr1	4798795	chr1-4798795	13.70686158	13.54647435	13.63277337	13.21850772	13.42760622	13.80999421	13.6953473	13.59598674	13.92933016	13.49308876
chr1	4798833	chr1-4798833	11.92179573	12.49731402	12.2989407	11.64596526	12.31767886	12.19183213	10.56564447	11.68400565	12.13250698	11.53406592
chr1	4798870	chr1-4798870	9.214530083	9.251368084	9.303760751	9.325570812	9.416130835	9.029691598	9.665413426	9.047574703	9.460685679	9.36945289
chr1	4798907	chr1-4798907	10.43279674	12.47845607	10.61655531	11.10306437	10.7165657	11.10007107	11.0596598	11.26295365	10.33851114	11.34964485
chr1	4798948	chr1-4798948	9.724945909	11.23454463	10.59666822	9.990102874	10.39271796	10.70557715	10.76267795	9.77130828	10.35072723	10.70642466
chr1	4798983	chr1-4798983	8.490999581	9.365190302	8.404653658	8.66862128	7.941727353	9.585022329	9.188846129	10.39133214	9.267798804	8.815618417
chr1	4799019	chr1-4799019	10.94889694	11.20996916	11.00217881	11.11340337	11.05521851	10.76569817	11.0739124	10.94740797	10.86948335	11.04486484
chr1	4799059	chr1-4799059	9.948776909	9.801387673	10.61612447	9.934237918	9.77449269	9.859470372	10.1081864	9.772550664	10.60026758	9.767276066
chr1	4799136	chr1-4799136	10.93346065	10.91779492	10.74754243	11.2695996	10.10106144	10.45931346	10.83892483	11.24418797	11.02468484	10.48500716
chr1	4799168	chr1-4799168	5.849959376	4.015308964	4.882490228	4.745623357	1.881041641	5.686274607	5.381974643	5.358120156	5.65295457	3.941254197
chr1	4799653	chr1-4799653	4.938217329	5.598049806	8.861777747	6.525349324	7.201442408	9.676199144	6.700483252	7.494860073	6.834717745	5.639223211
chr1	4799782	chr1-4799782	11.94923673	10.53939732	11.35879806	9.826443635	10.21924627	11.45886507	10.86814611	11.44577449	10.68409724	11.44863398
chr1	4799816	chr1-4799816	4.746205552	5.190876911	5.038035812	6.142012604	6.586110789	4.335877181	4.738306065	6.503417493	5.175633597	4.645460401
chr1	4799849	chr1-4799849	8.45854977	12.82456533	10.80697845	8.670023983	9.808265375	4.388087329	5.927044	10.16643186	9.337145682	8.4869871
chr1	4799884	chr1-4799884	8.264686199	7.719836677	7.663618125	6.599257036	6.24242542	7.463441401	7.929160379	7.56323967	8.207430215	6.812514757
chr1	4800099	chr1-4800099	9.49173246	9.774958828	10.60736266	9.13539246	9.620562748	10.00692118	8.913762795	9.455117656	9.824579653	9.604517372
chr1	4800134	chr1-4800134	10.73323536	10.61495831	11.33475366	11.51656928	10.84714595	11.57037288	11.39943226	11.00011365	11.2229297	10.5262747
chr1	4800166	chr1-4800166	10.00795906	11.09177109	9.803123365	10.55216334	10.48829054	10.34095009	10.02551784	10.54774938	10.18652411	10.7925046
chr1	4800207	chr1-4800207	12.81276957	13.09715262	12.8568852	13.01458925	12.97222762	13.34425352	13.06808945	13.31775075	13.25643544	13.12008578
chr1	4800249	chr1-4800249	7.95936159	7.645730766	7.702101727	7.770538129	8.003680756	7.933595972	6.985253119	7.879101133	7.317009695	7.70306022
chr1	4800285	chr1-4800285	9.061586964	7.755846135	7.149926442	9.041239089	9.307713573	9.479132363	7.944571144	8.661103488	8.435471169	8.466232288
chr1	4800318	chr1-4800318	9.89738578	8.680410709	8.701247154	8.609923888	8.746796472	8.238030568	9.373958897	8.478390387	9.483703937	8.767178736
chr1	4800350	chr1-4800350	9.934388492	9.545287	9.347081882	8.183851218	9.832905499	8.931303628	9.475765325	7.95432125	9.890540288	8.873804903
chr1	4800397	chr1-4800397	10.38740922	10.77371082	10.64678797	10.70372388	10.39028752	10.42623389	9.94718475	10.84148089	10.39903448	10.78124232
chr1	4842390	chr1-4842390	4.232871421	4.179702285	4.213329846	3.623145834	4.541278652	4.593805086	3.827277067	4.166913298	4.292855535	5.12367632
chr1	4842425	chr1-4842425	6.063886421	3.461526701	4.136542251	6.049206701	3.952634827	5.703682983	3.762723885	5.041748492	4.820754801	3.75644346
chr1	4842465	chr1-4842465	3.381323132	4.010676312	4.29254046	3.803041912	4.254276567	4.100563551	3.762653671	4.191762048	3.94508675	4.269642836
chr1	4842517	chr1-4842517	5.004593729	4.499478796	3.424308637	5.87860701	5.335132133	4.934772553	6.369408471	3.866754709	4.884299943	3.780059185
chr1	4842951	chr1-4842951	4.754521385	3.180408635	6.341118284	3.501055672	5.540501383	3.071602582	4.636027731	5.630361324	5.181428318	3.015150465
chr1	4842987	chr1-4842987	4.664274419	4.090577354	4.572389841	4.830148188	3.8942429	3.671728115	4.196960308	4.981021635	4.775432594	4.787107234
chr1	4843025	chr1-4843025	7.545713133	7.35802714	6.697659755	7.198949656	6.639980049	6.913072444	6.942127854	6.863613218	7.263297868	6.86528188
chr1	4843059	chr1-4843059	3.559572397	3.735095736	4.416286431	4.066370486	4.577350224	4.346000491	4.182407547	4.415000363	4.335101557	4.081719967
chr1	4843093	chr1-4843093	5.034349603	3.738209533	4.24413026	3.919080428	4.012201859	5.128504474	3.003241707	3.749937173	4.044772216	2.979684195
chr1	4843131	chr1-4843131	9.985589729	10.22745894	10.13266853	9.71534718	10.43696654	9.871692696	10.10315189	9.574503889	9.427687276	10.09699401
chr1	4843343	chr1-4843343	4.509009669	5.753908526	3.529467545	6.075785577	5.471084066	4.809087573	4.155135399	7.064869728	3.472833751	4.56199134
chr1	4843469	chr1-4843469	6.374958441	6.216476445	5.396287917	5.713543529	6.975401499	6.861867174	6.313573476	6.054947622	7.625730207	8.693319007
chr1	4843510	chr1-4843510	9.176282432	9.622415603	9.074185847	9.351257107	9.227318455	9.221323942	9.133893759	9.540142974	8.886915064	8.886307915
chr1	4843548	chr1-4843548	4.395453719	4.088579946	4.434073797	4.231484369	4.393194386	4.055749946	4.582946322	3.2580021	3.799161762	4.91430269
chr1	4843587	chr1-4843587	4.518316259	5.08872317	5.01395671	5.15028902	3.921813034	4.934028411	6.057460296	4.93460268	5.053384063	5.655450496
chr1	4843623	chr1-4843623	7.879151828	7.589399917	7.469797826	8.533746632	7.485181963	7.683182068	7.923971518	8.030262454	8.462711676	7.386350643
chr1	4843657	chr1-4843657	4.804378499	4.975104951	6.614059749	6.656797547	6.801451838	5.108276634	5.038827215	6.155603595	8.611642106	5.504308842
chr1	4843693	chr1-4843693	4.169882777	6.109636773	6.301323286	6.25326757	5.919167828	3.690362273	4.931041036	5.481497206	5.229814078	3.549966199
chr1	4843729	chr1-4843729	3.500641289	4.877583343	5.425220872	3.812657442	4.936352794	3.966889584	4.661543443	5.159458744	4.340540075	4.609112881
chr1	4843883	chr1-4843883	1.623735173	6.410088559	1.093467052	3.562814073	3.679417146	4.380577283	3.980898308	4.600088936	5.426683556	7.589019283
chr1	4843920	chr1-4843920	3.678131633	2.258394935	2.979183839	4.558053196	4.677264484	4.200729263	2.326662903	3.200071784	5.309871699	5.047527748
chr1	4843971	chr1-4843971	4.2394848	5.219691447	3.619174355	5.63471672	4.451828463	4.619781781	3.9831533	5.825327458	4.400855192	3.558692628
chr1	4844010	chr1-4844010	7.826881789	7.834808056	7.537351782	6.685325097	7.626477969	7.574460715	7.134180565	7.842099899	8.390366744	7.624479874
chr1	4844048	chr1-4844048	3.805140422	3.999628028	3.993103884	4.088531775	4.038180813	3.695183649	4.161255215	3.938938923	4.106052009	3.994392057
chr1	4844084	chr1-4844084	3.393284921	3.774972438	3.882047055	3.402327793	3.165471021	3.565325938	3.622554786	3.18411344	3.557461325	3.317789261
chr1	4844122	chr1-4844122	4.456474673	4.059793499	3.9129489	4.094544063	3.976080075	3.561760549	4.162930024	3.53648014	3.793316737	3.970121647
chr1	4844185	chr1-4844185	9.111915461	8.514305274	10.37495241	7.407237081	8.90473832	7.585141818	7.173636962	8.557435586	8.218080373	9.289883043
chr1	4844223	chr1-4844223	4.362028797	7.51222823	6.752884112	8.267006231	6.649547268	6.798684367	4.159143346	8.224881006	4.352425305	6.194832922
chr1	4844258	chr1-4844258	4.58182923	4.925342503	4.531123548	4.763626852	4.001400707	4.22912373	4.182960082	4.028547664	4.248301613	4.475421252
chr1	4844294	chr1-4844294	4.244156964	4.653200765	5.130069533	4.687191159	4.296981773	4.057124325	4.317042561	3.663569607	4.019124097	4.417347366
chr1	4844332	chr1-4844332	6.362063295	6.402221898	5.651031359	7.32604893	7.303484196	4.057485275	8.512561368	6.23357995	5.875148424	7.337468286
chr1	4844373	chr1-4844373	7.940301349	6.813948809	7.35828389	7.50943562	7.750997621	7.376159509	7.83724382	7.47118808	6.294591252	6.757487154
chr1	4844404	chr1-4844404	5.366374413	5.987760563	5.560311687	5.38874752	5.470019418	5.790067025	4.776707135	6.553636974	4.459390867	5.203255628
chr1	4844441	chr1-4844441	7.159822359	6.880921082	6.805537692	6.514097319	6.678853999	7.711157995	6.864978853	7.555121816	7.762267258	7.157335244
chr1	4844476	chr1-4844476	3.249397582	3.864904278	3.590120282	3.430043874	3.614610242	3.915422105	3.856908972	3.432753564	3.370956144	3.379714875
chr1	4844716	chr1-4844716	3.817676145	3.348564754	4.071673712	3.337149998	4.421310659	4.294411546	4.133336427	3.923418941	3.913904403	4.098956112
chr1	4844751	chr1-4844751	7.344314596	6.129666749	3.978725491	7.093371309	4.033959374	6.391328863	5.685935597	5.916323819	5.2565044	7.425620104
chr1	4844787	chr1-4844787	7.335153365	5.086476732	5.507686012	5.848283484	6.410082803	5.108656156	6.13625194	5.033679401	7.120598326	6.398254753
chr1	4844823	chr1-4844823	6.510028278	5.91381599	7.312884444	4.449292301	7.509738341	6.36949065	3.831116875	5.954987247	9.940947062	5.96904428
chr1	4844858	chr1-4844858	4.783524935	4.126507369	3.290617461	4.821859003	4.571879205	3.818486403	3.892760065	3.643427449	4.034628906	4.459087279
chr1	4845495	chr1-4845495	9.336307612	8.842771539	9.250689532	9.006409167	9.449966326	9.481386513	9.184539431	9.30179372	9.459178579	9.285419799
chr1	4845527	chr1-4845527	8.599964306	8.949924678	9.080015477	9.242696269	9.190075098	9.481109069	9.086281704	9.372156381	9.635359966	9.028870846
chr1	4845565	chr1-4845565	8.379973474	8.831530025	8.900245771	8.28162611	8.73474869	8.459720093	8.786237763	9.12905504	8.644015085	8.79896064
chr1	4845600	chr1-4845600	5.132960261	5.173532601	4.598777784	4.926858651	5.852849574	5.063118078	5.565519453	4.050992073	4.737978196	4.981326538
chr1	4845635	chr1-4845635	4.17202483	4.381568	4.864934201	4.838523697	4.222412464	4.332222904	5.361407303	4.829766186	4.623741828	5.3131589
chr1	4845673	chr1-4845673	6.869584489	7.021266234	5.39856442	5.374204402	6.25924564	7.131476064	5.27917934	6.52947933	4.514610917	5.136257975
chr1	4845709	chr1-4845709	10.10463194	10.44274891	10.27023091	10.72215848	10.39420403	10.83045783	10.67348961	10.94951739	10.40898059	10.93887833
chr1	4845741	chr1-4845741	4.879462808	4.462430054	6.366130535	5.701067506	6.396538131	6.552907294	5.199767679	6.252676564	6.159154909	5.182113848
chr1	4845773	chr1-4845773	4.544853478	5.515378046	4.038088248	4.021115892	3.709151828	4.763702713	6.536713246	4.247950314	5.52480094	4.484235457
chr1	4845809	chr1-4845809	5.309691355	6.986009076	6.591720848	6.746312161	6.725254413	6.415916565	6.288428221	5.212954811	6.945219342	6.539532649
chr1	4845848	chr1-4845848	5.858916351	6.412888364	6.603084635	6.669601491	6.958901128	7.585636357	6.353821572	5.753671773	6.040121768	6.552452431
chr1	4845881	chr1-4845881	9.450197552	8.800725517	8.768688852	9.205389424	8.574909665	9.574886045	8.500450964	8.615520652	8.90541454	9.055949606
chr1	4845918	chr1-4845918	8.306454489	7.839986868	9.116623945	8.321843542	7.776549107	9.073914626	9.190654341	8.546916794	8.616112379	7.704851168
chr1	4845954	chr1-4845954	5.738370635	6.893162012	4.362057597	7.43136652	5.530247352	5.092025872	4.548125071	4.71468802	6.05949043	8.308456331
chr1	4845995	chr1-4845995	11.55690132	11.85667996	11.36645314	11.50517229	11.55824912	10.64506555	11.71009216	11.34037073	11.15511207	11.52839108
chr1	4846030	chr1-4846030	10.06006137	8.72056958	8.094462844	8.921858323	9.096688377	9.990032869	9.651354912	8.840318106	8.768609865	8.824414679
chr1	4846066	chr1-4846066	8.467554938	7.617636887	8.110321883	8.375378099	8.64476856	8.551437304	9.016591532	8.21169983	8.461698539	8.712216448
chr1	4846103	chr1-4846103	4.463134319	6.690862181	3.770691214	6.819607301	8.281182553	4.388461225	5.252775264	5.504849114	7.417262353	5.271098588
chr1	4846138	chr1-4846138	10.84151545	10.69225557	10.98414992	10.70911572	10.9331505	11.09913068	11.06445443	10.81229901	10.5582392	10.77664428
chr1	4846173	chr1-4846173	4.475130751	5.241379209	4.737811372	4.950895846	4.816172065	4.746419602	3.952770664	4.654996628	4.920703684	4.572352001
chr1	4846207	chr1-4846207	10.23755668	6.263189101	4.668304719	8.575328617	3.794634398	9.092432867	7.673237171	8.565177548	9.619407544	7.43768083
chr1	4846243	chr1-4846243	5.084440438	4.63670845	4.486408706	4.667352452	4.832144145	5.058997592	2.647177756	4.426829409	4.841822564	4.817848341
chr1	4846666	chr1-4846666	10.41899472	9.966190713	9.516146089	10.33126432	10.34005919	10.41175902	10.28236747	10.40542659	10.50022352	10.49534293
chr1	4846702	chr1-4846702	6.213482149	6.205277585	5.102912424	5.323083935	5.977146618	5.730978981	5.562847824	5.582975005	5.327140664	5.925045381
chr1	4846747	chr1-4846747	3.163333823	3.5811207	3.092408455	3.345992526	3.381908273	3.536448786	3.721416794	4.214078103	3.392757115	3.449220419
chr1	4846779	chr1-4846779	3.944010546	4.471092613	5.36729658	5.402736277	3.06576257	3.176285181	3.331607315	5.214749158	5.35730006	5.182640123
chr1	4846811	chr1-4846811	9.94525629	9.934692792	10.01729311	10.398771	10.11028281	10.0369652	10.1168504	10.19930431	9.952527885	9.655400202
chr1	4847031	chr1-4847031	11.22420977	11.12649578	10.73309978	10.70651852	11.09496722	11.18807334	10.89261537	11.16985786	11.45863837	11.31005922
chr1	4847074	chr1-4847074	10.32197421	8.820164081	9.626812242	8.537349196	6.534743834	10.17034266	7.480992679	8.560237173	7.184037098	9.486537454
chr1	4847106	chr1-4847106	10.31636822	10.95702406	11.08554103	11.19744675	11.50196116	11.24148167	11.13191361	10.50923454	10.59316269	10.87488973
chr1	4847141	chr1-4847141	9.336337907	9.995153515	10.18283033	9.418000833	10.4612665	9.283983659	10.70817773	10.1102224	10.19276069	9.696729729
chr1	4847181	chr1-4847181	8.737487287	9.787273665	10.00675481	9.725397693	8.907786338	9.571963464	9.709660159	9.43103973	9.324943934	9.28070935
chr1	4847221	chr1-4847221	10.1667849	10.46066489	10.27482	9.869598856	10.490748	10.78367803	10.07137722	9.987306088	10.19246498	10.05946355
chr1	4847254	chr1-4847254	10.10423767	11.24762079	10.95994647	10.68279353	10.58117516	10.74540389	11.55375862	10.49223879	11.82746105	10.72121694
chr1	4847302	chr1-4847302	7.32955027	7.509641693	7.454484638	8.097233536	7.412402039	7.581137968	7.624141472	7.21390106	7.445096874	7.243152747
chr1	4847338	chr1-4847338	11.12256058	11.76760668	11.25522321	11.88693257	11.39060327	11.69230147	11.56389973	11.50853804	11.93791063	11.54434518
chr1	4847377	chr1-4847377	10.33248457	9.818858958	11.04217485	10.51422419	11.33743732	10.94665538	10.76487745	10.86143264	11.61090456	11.1252074
chr1	4847414	chr1-4847414	4.750175074	8.738969632	5.516369848	7.696908699	7.942293503	9.291424058	4.933250617	7.030861765	9.121933311	9.361650833
chr1	4847446	chr1-4847446	11.27175288	11.46246204	11.7729419	12.1640607	11.32738763	11.62805471	11.87338895	11.41926698	10.72494556	11.51474986
chr1	4847478	chr1-4847478	13.02846049	12.77316658	12.57189908	12.78204657	13.24556918	12.98409129	13.02194767	12.51847751	12.92331165	13.14245314
chr1	4847512	chr1-4847512	10.51222104	10.43983934	10.84035975	10.63673557	10.89881152	10.59656797	10.92236799	10.69082618	9.819451045	10.6074584
chr1	4847547	chr1-4847547	9.414817946	9.626990698	9.533288074	8.858481708	9.353757908	9.683039657	9.420711764	9.446847513	9.728720621	9.291352202
chr1	4847578	chr1-4847578	8.37538904	8.371301763	8.255167982	9.857360333	8.390067417	10.47150806	9.818531941	8.243229213	8.83871201	9.03814114
chr1	4847611	chr1-4847611	10.17639127	10.17329239	10.20290094	9.466182913	9.020647316	9.034045803	9.765426115	9.85091294	10.7172605	9.926622947
chr1	4847647	chr1-4847647	9.064074806	9.077755772	9.246721457	10.10786074	9.444803687	9.239274009	9.155620345	9.379370029	10.12034598	10.08464461
chr1	4847681	chr1-4847681	9.459257288	9.778085187	9.451064942	9.525565423	9.742306743	9.399671017	8.940768485	9.698319819	9.322502198	8.992618604
chr1	4847717	chr1-4847717	10.23895507	9.76144078	11.54049916	11.0359574	10.03767555	10.25604228	10.36217886	10.36161474	10.26713357	9.839294489
chr1	4847748	chr1-4847748	12.66277418	12.36722706	12.49059035	12.76750497	12.49886094	12.56972259	12.51360421	12.53088488	12.47766359	12.85942331
chr1	4847786	chr1-4847786	12.18456511	11.74301621	11.62432165	11.26775944	11.49692628	12.10486275	11.56441401	11.72266303	11.56238466	11.86834844
chr1	4847825	chr1-4847825	11.16615524	11.89524481	11.63668135	11.61023071	11.85499	12.01988223	11.45441602	11.58290336	11.64072661	11.7894244
chr1	4847858	chr1-4847858	11.05395785	11.19025675	10.95592581	11.57883046	11.56771572	11.14888739	11.33225173	11.22094467	11.26437791	11.51872444
chr1	4847891	chr1-4847891	10.56844541	9.914070129	9.574159738	10.50387902	10.5060683	10.1021679	9.606738325	9.420026983	10.04151292	9.024873626
chr1	4847928	chr1-4847928	10.15069382	10.06005567	10.28056089	10.32427245	10.58323123	10.43886487	10.26908164	10.20471351	10.10052911	10.29768702
chr1	4847962	chr1-4847962	9.833534454	10.29755752	9.727346005	10.40334549	10.6116892	10.56843245	9.916036661	11.05121953	10.41569987	10.51472725
chr1	4847998	chr1-4847998	10.90262756	10.89592928	10.94640883	10.87811721	10.91811975	10.89179065	10.97043301	10.86702374	11.03005822	10.91918207
chr1	4848032	chr1-4848032	7.471235871	5.698372554	7.913744181	7.367743649	6.587978251	6.100234067	7.969796634	10.19309681	11.09925374	5.817828224
chr1	4848095	chr1-4848095	12.58017806	12.22653177	12.38613087	12.45760559	12.38400883	12.32692044	12.22992708	12.21310702	12.2237857	12.75850057
chr1	4848154	chr1-4848154	10.90116904	11.31312535	10.25790262	9.987814406	11.68988427	11.20895842	11.23268207	10.73845856	11.01148426	11.124625
chr1	4848190	chr1-4848190	12.11020218	11.93526175	12.14255181	12.11167955	11.98911342	12.21454511	12.07297167	11.86139255	12.19216156	12.36587022
chr1	4848223	chr1-4848223	12.54387765	13.00917526	12.0821626	13.39674532	12.86147374	12.73240239	13.00342609	12.66130298	12.56965505	12.81646
chr1	4848257	chr1-4848257	12.28427	12.05541467	12.02982508	11.94051999	11.96539575	11.90472104	11.74709996	11.96695075	12.07887427	12.21194489
chr1	4848291	chr1-4848291	12.67485817	12.51312765	12.61060877	12.58108409	12.7923245	12.87000203	12.9109928	12.91162274	12.49204286	12.64887048
chr1	4848331	chr1-4848331	13.85401245	13.7454783	14.03164409	14.26254178	14.0312467	14.23503449	14.17820742	13.94693409	13.96902958	13.86156832
chr1	4848369	chr1-4848369	12.86331025	12.23273206	12.51286355	11.9315378	12.96001296	12.47427489	12.1621692	12.03916959	12.32982677	13.14018831
chr1	4848408	chr1-4848408	14.96563661	14.66442953	14.78325181	14.85363001	14.82603341	14.68749288	14.79020685	14.64223481	14.75533229	14.55768683
chr1	4848441	chr1-4848441	12.72422713	13.05802795	12.82719833	12.66743547	12.51952195	13.1435012	12.88238762	12.84852326	12.97423241	12.88042446
chr1	4848479	chr1-4848479	13.5046923	13.34089009	13.681962	13.39350428	13.30353072	13.06068827	13.04445339	13.03083814	13.00778206	12.79569114
chr1	4848515	chr1-4848515	13.31096291	13.24868465	13.46197345	13.39070672	13.90678108	13.75357895	13.51522886	13.52074451	13.09370906	13.21594466
chr1	4848553	chr1-4848553	13.52677627	13.38961592	13.52853249	13.34994258	13.53864509	13.65024938	13.46593513	13.30607386	13.83459081	13.42701059
chr1	4848587	chr1-4848587	13.39186147	12.95363571	13.05922505	12.78655814	13.30292926	13.03565305	12.53779699	13.41244302	13.38747693	12.80842058
chr1	4848623	chr1-4848623	14.85658149	14.69042881	14.98819118	14.71821027	14.89162562	14.72570764	14.5628202	14.65389244	14.79202932	14.87054255
chr1	4848659	chr1-4848659	12.93138614	13.47369961	13.11507244	13.00675889	12.45624289	12.66495208	12.79420476	13.31496993	13.07475398	13.21591952
chr1	4848699	chr1-4848699	13.34245154	13.88188071	14.07340815	13.6907816	13.57347356	14.15932596	14.36120161	13.77879505	13.84014829	14.02300267
chr1	4848732	chr1-4848732	12.58072756	12.52406407	12.4837177	12.441409	12.28446896	12.5268493	12.70131345	12.52005164	12.60024645	12.45749085
chr1	4848768	chr1-4848768	12.4558136	12.12049179	12.46453062	12.59566461	12.34620884	12.31464697	12.44993701	12.07023903	12.23052416	12.57491672
chr1	4848799	chr1-4848799	12.28140227	12.39948738	11.8839879	12.90200385	12.11521465	12.8817281	12.30647546	12.73207122	13.28912307	11.86878915
chr1	4848853	chr1-4848853	5.394377278	5.440764197	4.865300616	5.268834858	2.40714625	5.615911771	3.962385654	4.590406321	2.982173152	6.193604705
chr1	4848890	chr1-4848890	4.843503238	5.737933528	6.224841251	5.33181192	8.891744337	3.63653477	5.649344994	5.577905126	7.33753397	5.433951606
chr1	4848930	chr1-4848930	5.908911902	6.957965514	7.250193874	2.189735197	8.074537181	5.952824076	5.034062395	3.381700712	6.513056072	5.892128584
chr1	4848965	chr1-4848965	6.794894234	6.233754159	5.080844055	5.518675618	5.582025498	6.277898434	6.899670732	6.197360222	6.299429365	6.681424515
chr1	4848998	chr1-4848998	4.736030914	4.867916206	4.53989291	4.912213937	5.37990462	4.441149212	4.301211251	5.072304375	3.633590475	4.202095878
chr1	4849029	chr1-4849029	4.868548295	5.678919672	5.686704582	4.460374289	4.001039924	4.742815105	4.967205264	4.017187008	4.546801004	4.561634253
chr1	4849066	chr1-4849066	6.864361858	8.694521981	6.383644191	7.128783015	8.547416246	6.798894818	7.672763095	9.659048218	6.095262576	7.505937473
chr1	4849102	chr1-4849102	8.88833692	7.970388037	8.195852922	7.952182012	8.840682576	8.243598502	7.86593998	8.708823659	8.414335073	7.912297291
chr1	4849148	chr1-4849148	7.218893994	2.011413316	4.459358714	4.087897579	6.108109214	6.019000147	1.854409481	3.203955401	1.753153261	2.223282242
chr1	4849184	chr1-4849184	4.69450066	5.195090952	2.83146701	5.21470001	3.790322564	5.9066333	5.643020257	4.407370516	2.900940941	5.123705102
chr1	4849220	chr1-4849220	4.411829881	3.845734495	5.059536987	4.116016855	3.700346951	4.217051727	3.789675346	3.324466416	4.007228893	5.748276769
chr1	4849275	chr1-4849275	4.394858346	3.419549259	4.615458537	5.329470209	3.621033959	5.181412186	4.604890289	4.04282391	3.583149522	5.882788875
chr1	4849311	chr1-4849311	7.661800333	7.566923642	5.612799325	7.660995045	8.70914985	9.008441133	6.259877328	7.748865504	8.945368381	7.93972478
chr1	4849342	chr1-4849342	3.090094804	3.100727838	3.306426729	3.257788929	2.995443483	3.93975523	3.533474875	3.756743459	3.45417319	3.439574304
chr1	4849559	chr1-4849559	11.10560069	11.29512308	10.90391295	11.3305333	11.25954005	10.85515348	11.33682657	10.67855978	11.55639521	11.30296647
chr1	4849754	chr1-4849754	5.428624512	6.564423056	3.182741749	2.409615824	5.184107511	5.939749346	5.050977534	3.219343078	5.272531932	5.526592745
chr1	4850035	chr1-4850035	4.325236481	4.11071247	4.220566506	3.43679926	4.21901203	4.747133593	5.528768455	4.484257559	3.59260737	4.594832654
chr1	4850069	chr1-4850069	5.115467201	4.68692726	4.876683652	3.783755596	4.201867126	5.603763321	4.948031218	5.177171866	5.78202367	4.563849193
chr1	4850105	chr1-4850105	5.282699765	5.439905887	4.682840047	5.915361451	5.868609102	5.94216357	5.754222537	5.770314702	6.584323638	5.575169117
chr1	4850173	chr1-4850173	4.576081465	4.525802747	3.18086957	2.814283419	3.541150822	4.571866846	4.047818912	3.233002236	3.902824859	3.4460867
chr1	4850207	chr1-4850207	3.409892706	4.368197574	3.544676283	4.825321149	4.849578347	4.461600261	3.951567218	3.917832581	4.16218752	5.362238089
chr1	4868367	chr1-4868367	7.274325402	7.527469745	7.375203528	6.812139815	6.353078021	7.510576362	7.231538455	7.289991858	6.684602202	6.940404907
chr1	4868401	chr1-4868401	5.140992029	4.580874585	5.45714773	4.82918943	5.396808088	3.81168206	3.907006923	5.537902292	5.309578725	3.685608083
chr1	4868437	chr1-4868437	6.183026949	5.718216516	3.467838643	7.486275761	5.260543338	5.831648023	3.907929619	6.791809774	2.54286734	7.071870278
chr1	4868490	chr1-4868490	3.149302539	3.552027541	3.975275828	3.412700467	4.539651194	3.217932734	4.215216314	3.324302741	3.883758142	3.739856719
chr1	4868521	chr1-4868521	4.624930128	3.81470411	4.665763639	5.065397222	4.316111411	4.543728285	5.071265114	5.094521152	5.549486336	5.320758155
chr1	4868556	chr1-4868556	3.334219285	3.53167181	3.520490296	4.012597707	3.51958667	3.535616604	3.971595552	3.738541032	3.678237729	2.995712094
chr1	4869312	chr1-4869312	3.378824834	4.327140968	3.198693039	3.099185047	3.568839965	3.572209987	3.4509214	3.844285949	3.282747605	3.995196978
chr1	4869353	chr1-4869353	7.162207574	6.578140339	7.824652429	7.108403318	6.854048371	6.601148112	6.479782478	7.160888952	7.367497049	6.664020273
chr1	4869385	chr1-4869385	4.272140182	5.023186653	5.550074276	5.349786665	5.364779859	6.200452538	4.855695538	6.415994826	3.962375039	4.887788193
chr1	4869421	chr1-4869421	5.943344726	8.206397298	5.687157658	7.874279912	7.365573711	5.348675203	7.546745613	8.197436616	7.411141422	7.290694103
chr1	4869459	chr1-4869459	5.159701624	6.471202036	5.950030966	2.907554551	7.672967868	4.994446571	4.709813652	5.073471542	4.249129383	4.702021787
chr1	4869491	chr1-4869491	10.18628169	10.23240544	9.903796176	9.989987172	10.33236623	10.35057165	10.08203918	10.47700211	10.28925297	9.864471746
chr1	4869527	chr1-4869527	4.989776201	5.37288772	6.199735097	4.134644854	5.893415633	5.45365069	5.592352547	3.920668738	5.406933047	5.164930157
chr1	4869565	chr1-4869565	4.716371866	5.812922242	5.231611894	4.91558564	4.513912917	4.017620445	3.728384841	4.454792447	5.216233805	4.183806994
chr1	4869599	chr1-4869599	11.14560342	11.50956432	11.03601076	10.91647587	11.3079418	10.39030888	10.34782547	9.919435053	9.982723859	10.45263864
chr1	4869630	chr1-4869630	11.49979564	11.5148474	11.30605313	11.60583537	11.20036399	9.842921866	9.800720574	10.22632756	10.10898902	10.42823715
chr1	4869663	chr1-4869663	11.56132699	11.4067495	11.39544414	11.06518021	11.11205136	9.875422455	10.37874148	10.26899186	9.726662955	9.66316068
chr1	4869698	chr1-4869698	8.784092347	8.280133744	7.87087983	8.096463017	8.312315798	6.905509706	6.465859214	7.637242416	7.288531752	6.700344142
chr1	4869739	chr1-4869739	4.153635046	4.423309978	3.91248871	5.033088035	4.016962263	3.757421053	3.877921269	3.284351119	4.05223734	3.124836408
chr1	4869772	chr1-4869772	4.340020672	6.701229822	1.403404323	3.810242089	2.81273908	3.164693712	5.726509252	5.723264798	7.015259918	4.096162117
chr1	4869808	chr1-4869808	6.757060462	9.926735907	8.770192664	8.565486662	8.663864646	8.112246574	8.24159255	8.928568123	7.421498746	7.022992174
chr1	4869918	chr1-4869918	6.479014174	3.226897051	7.396962274	6.650050382	6.727672101	6.592276249	4.899861792	5.033518942	3.304864826	4.935928646
chr1	4870018	chr1-4870018	6.192697484	6.524954671	4.767055982	4.768413099	5.820865083	6.337957296	3.713563381	5.876775557	5.279101667	5.463642939
chr1	4870053	chr1-4870053	8.342205436	8.412612115	8.263983074	8.799345789	8.148609548	9.325672626	8.303721276	8.376104545	8.413711248	8.285640064
chr1	4870088	chr1-4870088	11.21232962	10.36515962	10.81438768	9.840393109	11.0496036	11.43981541	11.28664881	10.88350227	11.05565257	10.33035794
chr1	4870204	chr1-4870204	8.689230722	8.890823628	8.296929764	9.143553657	7.773877654	8.191050006	8.709943534	8.295290261	7.645696389	8.394929729
chr1	4870240	chr1-4870240	8.791053338	9.096973036	7.871594425	4.748517542	8.121389111	7.384275417	5.972747753	6.199419927	6.909709085	8.88982946
chr1	4870272	chr1-4870272	7.14406297	4.948847754	5.829887003	5.221764665	4.633441021	5.260563458	4.737406861	6.147137323	4.125446438	4.444290899
chr1	4870305	chr1-4870305	7.503085822	8.919132963	8.491409052	8.992409573	8.249750684	9.790433722	9.516755239	8.511088843	8.075025549	7.834508251
chr1	4870337	chr1-4870337	9.93661965	10.04755111	9.86669934	10.36136157	9.552172895	9.821796108	9.978551038	10.20410759	9.844438626	10.11609342
chr1	4870368	chr1-4870368	8.824987472	8.93646563	9.192268959	9.321356182	9.248747468	9.57910782	9.360687484	8.873822073	9.056887825	9.523728108
chr1	4870406	chr1-4870406	7.97584084	8.146574732	7.924691297	8.377516975	8.026102266	7.341125603	7.64154704	7.486974672	7.099957186	7.377071455
chr1	4870437	chr1-4870437	6.588242608	8.58295414	7.782628957	7.348199296	7.575066482	8.735750577	6.862535419	6.403777535	7.137370512	6.713388702
chr1	4870473	chr1-4870473	9.346994254	10.32777636	9.325960773	10.08555421	9.181658967	10.15986399	10.05336389	9.263794603	9.929352062	9.704491711
chr1	4870513	chr1-4870513	5.647631211	5.98795965	5.083889707	5.407383061	4.681773832	4.817967446	5.949769463	5.391677565	5.067758428	4.390764341
chr1	4870552	chr1-4870552	9.57296959	10.29325168	10.3412531	10.1485847	9.519702055	9.185862654	9.210878417	8.753855561	9.167988369	9.70617679
chr1	4870592	chr1-4870592	11.9410944	11.39788058	11.17580593	12.27276412	10.74389075	10.88629743	11.28020836	12.3181774	11.80394125	11.55917297
chr1	4870633	chr1-4870633	8.760441327	9.298783197	8.533779827	8.403008376	8.673005284	7.318947093	7.858792975	7.241123714	7.798387712	8.457257431
chr1	4870671	chr1-4870671	9.439409969	8.382359253	8.751247963	8.602228065	8.582047548	9.144939202	7.870578244	8.011679147	8.269669801	8.048127775
chr1	4870709	chr1-4870709	8.47440249	9.048546217	9.307984381	8.452924667	7.954921093	9.62970433	8.722387629	9.139968876	9.049671308	8.59327911
chr1	4870740	chr1-4870740	9.477834937	8.417875846	9.288860913	9.039891708	9.140465396	8.352970966	9.931294185	9.139639172	9.531180295	9.767470413
chr1	4870772	chr1-4870772	10.25960801	10.74180841	10.54040041	10.06423769	10.83177102	10.89920379	10.06728628	10.66210308	10.28401451	9.833910416
chr1	4870808	chr1-4870808	12.02799686	11.87921201	11.82185434	11.90364226	11.98161254	11.8560888	11.83514803	11.9359285	12.30298255	11.66438139
chr1	4871207	chr1-4871207	4.178930796	4.055170035	3.613898065	3.27635262	4.560250424	3.717674323	3.056086879	3.949777705	3.417949017	4.675300576
chr1	4871238	chr1-4871238	3.843145553	3.379209544	3.095595987	3.519005852	3.162738871	3.420412585	3.420962767	3.677871543	3.654150568	3.597636185
chr1	4871281	chr1-4871281	4.071431355	4.24333044	3.883071145	3.791262765	4.845708968	3.735852789	4.819904431	4.001610218	4.136872584	4.072854033
chr1	4871321	chr1-4871321	11.77322613	11.29952182	11.83069643	11.44964764	11.98264548	11.08766419	12.21437111	11.72465639	11.02686798	11.65190255
chr1	4871360	chr1-4871360	6.250987703	7.341078971	6.988332108	7.573955116	7.284112104	7.786347263	6.413830726	6.453134937	6.772532956	6.786971687
chr1	4871539	chr1-4871539	7.746197122	7.537103228	7.691482352	7.110038678	7.161926074	7.31358149	7.126366502	7.709713208	7.547237562	7.509342246
chr1	4871574	chr1-4871574	3.331931082	8.385028023	7.160590945	6.052095285	5.953323868	3.675611743	2.477813137	3.805834396	8.005513263	7.555274114
chr1	4871612	chr1-4871612	7.96708613	8.071435115	8.079729931	8.422042763	8.245351511	7.997081418	8.503794365	8.122775232	8.139920736	8.420643783
chr1	4871648	chr1-4871648	5.201464884	6.802446297	4.709182677	5.581621522	6.415774665	5.449365933	5.229231276	9.161584632	5.11956117	3.878213781
chr1	4871684	chr1-4871684	11.78970719	11.88659785	11.43492611	12.25601533	11.96315425	11.05613425	11.66462939	12.60055566	11.77217494	11.73354173
chr1	4871719	chr1-4871719	4.960398958	5.659028661	4.737021843	7.711246018	7.241069155	6.309093938	5.639273323	6.411227844	5.860625981	6.930573978
chr1	4871752	chr1-4871752	6.710930312	6.71758079	7.00188103	6.38233759	6.269484574	7.196907146	7.795311754	7.71550146	7.628396508	7.494837345
chr1	4872161	chr1-4872161	4.187118604	3.647771004	4.41179967	3.784753201	4.261867313	4.140955992	4.046430479	4.003562334	4.069021079	3.695686822
chr1	4872197	chr1-4872197	3.439835138	6.456927013	5.177238671	5.32446725	4.703983466	4.216024678	3.931221368	1.941950735	4.304716928	4.982028879
chr1	4872231	chr1-4872231	8.638875549	8.49133825	8.140910616	8.589643645	8.256291661	8.805326241	8.559304269	8.466747956	9.047016663	7.786090059
chr1	4872266	chr1-4872266	2.809360236	3.32784096	3.629240534	2.152087287	3.327901157	4.386991166	3.330696034	3.159263212	3.200685556	3.161821629
chr1	4872309	chr1-4872309	4.272266488	2.953539703	4.504125273	3.624001339	4.406450406	4.735918153	3.107635853	4.430721392	3.649256668	3.949992817
chr1	4872474	chr1-4872474	3.508983986	4.400081332	5.313153961	4.314964713	3.351648527	2.964920335	4.436520364	4.258763167	3.88557027	3.132732504
chr1	4872514	chr1-4872514	9.188902112	9.641712577	9.161331195	9.408017261	9.341216761	9.141650103	9.400345512	9.37978974	9.337861818	9.349528629
chr1	4872550	chr1-4872550	6.43917685	9.81394885	6.956221686	5.56987556	5.052691499	4.665961704	6.531210681	4.898646602	5.623265403	6.097131769
chr1	4872591	chr1-4872591	6.21083781	4.611236488	4.224676224	5.954294592	4.366017411	5.053380333	4.137187725	7.156247335	5.061267064	4.059771309
chr1	4872790	chr1-4872790	4.845928373	4.302711181	2.621851603	4.071741471	4.497483598	3.679650402	4.623644789	3.335694582	5.315609928	4.98017725
chr1	4873981	chr1-4873981	8.734214427	8.735623595	8.554444713	8.819901953	8.587929012	8.708781425	9.009033371	8.567597315	8.863625217	8.698700408
chr1	4874018	chr1-4874018	9.80857519	9.790523626	8.260581305	9.915915953	10.19636338	9.345452274	9.655831731	9.916458784	9.58672836	9.085866555
chr1	4874050	chr1-4874050	3.240577129	3.283686759	3.767888903	5.66372298	1.7985867	3.696203799	3.410538824	4.972770336	4.856343167	3.814182105
chr1	4874089	chr1-4874089	3.45711661	3.181415148	3.739711243	2.801906333	3.464302734	4.156842414	3.28766578	3.794208094	3.652675453	3.93320893
chr1	4874127	chr1-4874127	5.281246688	6.294142787	5.38961826	9.278944697	5.654019717	6.71238129	3.142078289	5.387830536	5.424849262	4.045121589
chr1	4874164	chr1-4874164	6.565376725	6.316682404	6.53482762	7.197465259	6.50732632	6.962505327	7.272961181	6.683278431	7.033666251	6.593163763
chr1	4874202	chr1-4874202	3.479017655	4.004044461	3.939606077	3.984448944	3.263790524	3.803259966	3.834920877	3.513228187	3.733454247	3.882016537
chr1	4874486	chr1-4874486	4.450227863	5.629030496	4.917486226	4.159166563	4.600285832	6.390360851	5.283332212	5.698850704	6.032671367	4.821221495
chr1	4874527	chr1-4874527	4.621718465	4.710609077	4.291789324	5.042703282	4.895169888	4.589832817	4.773499918	4.829706699	4.448256311	4.818374866
chr1	4874562	chr1-4874562	6.951104172	4.460247183	5.88961014	3.352456068	3.430458946	7.018648544	4.611602832	6.804039418	6.41314806	4.091218319
chr1	4874601	chr1-4874601	7.375074019	7.114933074	6.870121965	8.001605368	4.596026045	6.895508685	5.479409906	9.429178011	5.047215629	9.21646464
chr1	4874637	chr1-4874637	7.740626916	6.729049271	6.378631094	6.775392726	6.606520548	6.459320126	6.818724514	6.397686585	7.129726186	6.400356505
chr1	4874671	chr1-4874671	4.229808621	3.87723491	4.423276032	5.140583846	5.384967481	5.139108553	4.351040251	5.012532211	4.292520004	4.385792733
chr1	4874707	chr1-4874707	8.867060708	9.608889421	9.150240497	8.804859469	9.187348636	9.142126251	9.257514154	9.55715436	9.348936326	9.245640573
chr1	4874745	chr1-4874745	7.621024476	6.661770766	6.461504409	5.441510703	4.721413607	6.320771235	5.423719621	7.213031205	6.809091749	6.842111404
chr1	4875123	chr1-4875123	6.781631757	6.765079791	5.762465906	2.69032463	2.931232248	4.908373955	7.523074804	4.744010844	9.121508081	5.334204458
chr1	4875161	chr1-4875161	5.479130996	4.839554824	7.669636049	4.676736043	3.631444116	6.370572812	5.362973704	4.412949787	3.995397977	5.439392183
chr1	4875194	chr1-4875194	5.850761328	6.040096869	6.129168449	6.737479979	6.035465097	7.22835783	6.362944894	6.417109258	5.173960064	6.248896824
chr1	4875228	chr1-4875228	10.93930927	9.697522478	11.18101589	10.32157189	10.66104873	11.03355297	10.41950653	10.46899849	10.46521196	10.37444432
chr1	4875269	chr1-4875269	3.317500603	3.920497931	3.209327605	3.819558695	3.351979045	3.616352478	3.564949495	3.378405904	3.286341204	3.546210226
chr1	4875300	chr1-4875300	5.521875437	5.337524327	3.646094253	3.383096131	5.662546808	5.397209724	6.779616437	4.367147343	2.619095763	4.152279302
chr1	4875556	chr1-4875556	4.97081331	4.831741608	4.622300661	4.050461015	4.296002937	3.543463719	4.259291466	4.912190505	4.325589625	5.531033371
chr1	4875595	chr1-4875595	5.321504958	4.590499081	8.194185289	8.506962249	7.769700259	6.745543931	4.632528939	5.837838413	7.255774198	7.101855323
chr1	4875728	chr1-4875728	4.053422482	4.152883543	7.201096924	5.740511017	3.297456817	4.13234733	3.490789858	5.26688329	5.29493313	6.050180923
chr1	4875766	chr1-4875766	3.298549866	5.353332418	4.022293879	3.433321285	2.992256332	4.265978702	4.890944153	3.19408813	3.052646653	4.003588111
chr1	4875802	chr1-4875802	3.447622054	2.54364169	2.76590442	4.912645648	4.729478356	4.995297528	3.759308864	3.993178577	3.510326209	5.112017868
chr1	4875840	chr1-4875840	1.542328325	4.936346097	3.223044204	2.368160361	3.144020768	3.361112533	3.836556018	3.667642449	3.847346349	2.913776351
chr1	4875877	chr1-4875877	9.144188519	8.799682804	9.122980708	7.173343243	7.640781844	7.650809265	8.348861979	7.944214478	6.849641582	7.419919493
chr1	4875914	chr1-4875914	3.334983072	3.478868461	4.926350949	3.783489585	4.949903154	2.612952074	3.085788277	3.297020074	3.512572426	4.220882876
chr1	4875950	chr1-4875950	7.150463963	5.663319581	4.870044928	5.412571421	3.239569558	5.831117433	4.33823389	5.172437755	5.546921407	5.035009464
chr1	4875982	chr1-4875982	6.532702068	8.176200238	5.689229909	6.053014286	6.133378761	4.914795571	6.238422497	7.635332248	4.985134677	7.426839515
chr1	4876018	chr1-4876018	3.164539774	4.304045653	5.560155426	2.655546109	6.96191726	6.132531572	4.459831763	6.399493394	6.121857946	6.59678307
chr1	4876056	chr1-4876056	5.122318099	3.22428302	3.79313047	4.410338644	3.822652504	5.661982319	5.055759099	4.421021911	3.829741161	5.304154202
chr1	4876087	chr1-4876087	6.346415538	5.352259263	6.179636777	6.33783137	6.057390608	6.259595839	5.572294935	5.946513947	6.257793634	5.997451423
chr1	4876119	chr1-4876119	3.131964274	3.092363823	3.416550061	2.96027856	2.930721397	3.396766687	3.443016567	3.600221131	3.124048232	2.49523406
chr1	4876156	chr1-4876156	7.667991125	8.010321068	7.541609574	7.829592124	8.148634443	7.816778265	7.814422925	8.018360006	8.123519135	7.695802609
chr1	4876189	chr1-4876189	2.747361562	3.537883545	2.979369492	3.403227097	3.025406073	4.494454639	4.246059771	3.637617093	4.004017398	3.121452099
chr1	4876433	chr1-4876433	9.379955368	8.78773365	9.230186974	9.58187856	8.948989143	8.975181474	10.01758174	9.319726031	9.494642353	9.852138182
chr1	4876465	chr1-4876465	9.246705359	7.553959032	10.49361626	7.925951276	8.206234674	8.331401516	8.497579178	8.589268569	9.25731231	8.127421684
chr1	4876503	chr1-4876503	7.883131744	7.965841858	7.676545191	7.658134299	7.934537599	8.14982491	9.050086942	7.605330822	8.09123921	7.472246095
chr1	4876550	chr1-4876550	4.56484361	5.576002395	5.566313606	5.770548541	5.342143103	5.533700849	3.911343786	5.085553941	6.165177019	4.864550656
chr1	4876593	chr1-4876593	4.227427641	3.62089724	3.045842613	3.818396487	3.955837302	3.412795316	3.217469349	4.337800556	4.351436159	3.009199327
chr1	4876626	chr1-4876626	5.106621808	4.447553516	3.883224514	4.203775468	4.16755925	3.901220962	4.483036372	4.593545519	4.64490263	4.013641971
chr1	4876657	chr1-4876657	4.708971172	4.089428739	3.900810676	3.947755809	3.375991619	4.495083787	5.075549646	4.323223852	3.787112072	3.17215322
chr1	4876693	chr1-4876693	5.280239809	6.03123372	1.546445636	3.97345857	3.730190296	2.462780345	4.721500603	6.000520209	4.010285127	4.43584235
chr1	4876724	chr1-4876724	4.705669709	3.222628296	5.129909732	3.525543013	4.094648541	5.887256341	3.441768204	5.544003529	4.398553728	3.40868755
chr1	4876755	chr1-4876755	3.638917224	3.788638642	3.631013896	3.664556981	3.499503415	3.600630039	3.190106747	2.997837272	3.605538918	3.711490068
chr1	4876786	chr1-4876786	3.579400092	3.774261266	3.615645706	3.550103584	4.027927378	3.283482066	4.255147429	3.774359445	3.761306227	3.799922518
chr1	4876823	chr1-4876823	6.681300871	4.486318275	4.141680846	2.582731904	5.97435174	7.619088781	5.246253458	4.796520617	4.22968481	4.59642243
chr1	4876861	chr1-4876861	7.339649406	6.998403468	6.351797119	6.908726626	6.770199505	6.751655192	7.185933096	7.190554968	7.705899778	7.620661028
chr1	4876897	chr1-4876897	7.307892898	7.337786142	8.564926277	8.04869806	7.788366959	7.805115054	8.742001253	7.558097112	7.735399399	8.563935901
chr1	4876930	chr1-4876930	6.459894401	4.828186063	5.626961336	4.953435495	5.744857601	4.457207073	6.915329184	3.784197325	5.35916322	6.195846076
chr1	4876967	chr1-4876967	5.668216454	5.491818101	5.955444391	5.311375628	6.450634247	3.978254174	4.207035634	5.41182676	5.974088845	3.793780609
chr1	4877165	chr1-4877165	5.298746377	3.762532777	5.158463887	4.136253563	4.12147857	5.540441822	4.698477994	4.208811307	4.014103682	4.976300238
chr1	4877497	chr1-4877497	3.738469006	4.637873629	4.868459766	6.732756016	3.319227529	4.175598723	5.535160461	6.284402866	3.817645807	3.699796197
chr1	4877533	chr1-4877533	9.558201087	8.99405932	7.095273988	8.977548185	9.182290981	7.115112031	9.519822713	9.113498375	7.478336626	8.890109965
chr1	4877571	chr1-4877571	6.467147745	6.771024587	6.148564668	5.463326239	4.562069479	6.351489941	5.399048445	5.874954325	5.974718431	6.808378284
chr1	4877610	chr1-4877610	3.589838584	3.537410817	2.822557672	3.340185058	3.566457752	3.713331777	3.214036487	3.314658531	3.49101585	3.751602415
chr1	4877700	chr1-4877700	5.355944996	5.665563273	6.122148169	6.865851536	4.437158348	5.13761834	6.456924614	3.877024356	5.102472237	5.029589943
chr1	4877735	chr1-4877735	3.201846806	5.18151584	4.014244331	5.547181863	3.762618374	4.483519553	4.10040632	4.288573879	4.273438618	4.804445874
chr1	4877773	chr1-4877773	7.056424989	6.279238833	3.910587169	6.3612325	3.864269954	4.467607413	4.862332343	6.305585463	2.112130376	2.89781234
chr1	4877811	chr1-4877811	6.897083156	5.277834769	7.471391684	5.277725169	6.695576801	5.709275376	3.628542548	6.638762522	4.152852528	5.240511708
chr1	4877844	chr1-4877844	4.162584963	3.454513788	4.750242926	3.069128943	4.034716029	4.790197718	5.172838476	4.244744428	4.759929053	3.121552574
chr1	4877880	chr1-4877880	8.140185191	8.290544611	9.31029036	8.841221728	10.34359321	8.609756819	9.360650247	8.562904164	8.727892034	8.464755749
chr1	4877918	chr1-4877918	6.702611927	6.697660138	6.501842954	6.311558492	7.018044647	6.53416138	6.349284555	5.033717389	4.174609318	5.225502946
chr1	4877959	chr1-4877959	5.450447355	4.301848133	4.224586538	7.596727607	4.851028638	5.878355241	7.268353512	6.591418246	5.188171639	6.770513671
chr1	4877996	chr1-4877996	5.228017048	4.981641459	4.651161963	5.01030677	4.622724396	4.746620967	4.376568945	5.060189275	4.69293606	4.983607151
chr1	4878030	chr1-4878030	8.468648608	8.389319344	8.068748977	8.606365551	8.480764923	8.629530653	8.132783437	8.112881042	8.34307726	8.350026031
chr1	4878066	chr1-4878066	7.008702392	8.381563653	7.65974277	6.967842707	7.703859948	7.671377324	7.957361184	8.031212499	6.78019753	7.354743775
chr1	4878342	chr1-4878342	3.911637113	3.334758909	4.170092154	4.850665457	4.523345698	4.15832794	3.903385689	4.460910752	4.950609183	4.738068824
chr1	4878391	chr1-4878391	4.002112675	3.34747176	3.556813916	3.558647679	3.507255731	4.055672392	3.947975319	3.317938849	3.940447582	3.547297389
chr1	4878426	chr1-4878426	7.440265998	4.829866425	5.896283815	6.862683918	5.73617312	6.196447578	6.802799497	3.993535025	4.173987988	6.262316536
chr1	4878464	chr1-4878464	5.159262811	7.356508357	5.661801068	5.532349862	7.138621607	8.370364252	7.619024899	5.572945738	6.511456582	6.584279859
chr1	4878500	chr1-4878500	3.823084184	3.622540245	3.463792652	3.923600683	3.580144943	3.353280797	3.730643961	4.317824278	4.20453236	4.557788184
chr1	4878533	chr1-4878533	6.586566242	6.49483802	6.377870231	7.287749614	6.596052471	5.935362904	6.025317881	4.534050587	6.745254796	5.911995999
chr1	4878570	chr1-4878570	4.094409824	3.717184991	6.99924324	4.778989876	3.330339555	4.771450381	3.149760493	2.454386196	3.615383774	5.532400492
chr1	4878607	chr1-4878607	7.221713867	5.211834631	4.714988099	5.950637921	5.678698051	4.493641205	6.916407341	4.969961465	6.787706743	4.810713768
chr1	4878643	chr1-4878643	3.241908749	3.408659211	3.650540984	2.739035133	3.918586044	3.55870828	3.602677879	4.350334169	3.297880603	2.81930199
chr1	4878677	chr1-4878677	9.654526274	9.765954636	9.081070084	8.780206798	9.08167416	9.324216535	9.36876364	9.940131198	9.028490822	8.977877798
chr1	4878860	chr1-4878860	3.545893499	4.377942996	3.556688311	4.311305877	4.565392857	4.24464078	3.762802947	3.713153011	4.399194039	3.346914634
chr1	4878896	chr1-4878896	9.753062368	10.0085558	10.00103899	9.587956312	10.11949741	9.781594157	9.923896849	9.355197561	10.12944135	10.06212939
chr1	4878937	chr1-4878937	3.644954043	3.493273134	3.529478226	3.75904073	3.487370653	3.519930809	3.461308626	3.672563322	3.472554278	3.579305871
chr1	4878969	chr1-4878969	5.538201627	4.505718632	4.671570536	1.620780923	4.317879893	4.431665693	5.008891735	4.144838168	3.899770916	2.533468662
chr1	4879010	chr1-4879010	5.599179534	5.090231875	6.945192512	4.801787927	5.481213024	5.223153257	2.814129843	3.19677242	3.651462164	4.801163661
chr1	4879045	chr1-4879045	4.069042536	4.443676879	3.987380775	4.175735586	4.422443464	3.551427904	4.206781956	3.954291459	4.071881819	4.149976093
chr1	4879082	chr1-4879082	4.394912978	7.181532663	4.56116967	5.012581759	4.614737383	4.670117067	1.934321671	5.182733667	4.650073703	4.939404331
chr1	4879119	chr1-4879119	4.092405536	1.722961216	2.044063737	4.963069563	3.381860167	4.920261905	3.810517761	6.624122988	3.920404168	5.448248773
chr1	4879152	chr1-4879152	3.858020642	4.083067767	4.010317068	3.986855022	3.926838686	3.675985687	4.068198008	4.321391489	3.722909086	3.714330432
chr1	4879190	chr1-4879190	3.99968527	4.457840169	3.336817425	4.478668349	4.720404552	4.879699042	4.549710939	4.388508138	4.465516452	4.982419234
chr1	4879224	chr1-4879224	9.048523265	8.780257073	8.268668331	7.647581362	8.973588347	8.802375354	8.203094219	8.518939486	8.364832004	8.560192026
chr1	4879265	chr1-4879265	3.341914794	3.955306965	4.99668292	4.299435031	4.510279583	3.664605927	4.265518731	6.354733546	4.495833075	3.771447072
chr1	4879297	chr1-4879297	3.768665646	4.286037098	5.961230644	4.87903853	3.989899374	5.272081839	5.40131385	4.607472003	4.039574938	3.34502015
chr1	5007089	chr1-5007089	9.21199568	8.83661849	9.83069922	9.936045412	9.312519965	8.324258738	9.330360303	8.798067808	9.534348167	8.76554747
chr1	5007121	chr1-5007121	8.038017142	7.776095678	4.823071692	7.431848095	6.825144946	7.046906998	4.440247678	5.514310665	6.890543945	7.410635152
chr1	5007153	chr1-5007153	10.00276649	10.27588139	9.630196003	9.756721854	10.33470898	9.944014038	10.22927094	10.25942428	10.68887773	10.63299026
chr1	5007364	chr1-5007364	8.220300186	8.362780819	6.590030018	8.298710037	9.571749388	6.614791364	6.764538699	7.890314576	7.575721493	8.097008188
chr1	5007399	chr1-5007399	9.689960393	10.14500159	10.24198453	9.938162433	10.37257475	10.46660765	11.44423185	10.29731857	10.86539532	10.55424637
chr1	5007438	chr1-5007438	7.492014903	6.132749265	6.467332166	5.243503275	6.395324276	10.22944206	5.369629189	3.943796809	8.122262826	5.19937691
chr1	5007474	chr1-5007474	10.10389347	11.02213661	10.26175249	10.16396314	10.55717776	9.645298287	11.25784934	10.87671453	10.21568245	10.90449611
chr1	5007515	chr1-5007515	3.392414805	2.89590051	5.09325674	4.44481745	2.797473869	5.782199721	2.906678618	4.928267481	2.240864282	4.202569977
chr1	5007660	chr1-5007660	7.484410835	6.789461173	6.477389561	9.318223192	8.401886823	7.627009541	7.891498784	8.744021049	7.728337456	7.506049433
chr1	5007697	chr1-5007697	11.95086626	10.48169735	10.61544842	11.11165945	10.96783602	10.02569677	11.69889408	10.40777248	11.73829424	10.62343219
chr1	5007728	chr1-5007728	5.868018922	7.89398855	5.827764772	7.340698728	6.864358116	7.10180124	6.863994821	5.630282389	6.435955971	7.122585602
chr1	5007892	chr1-5007892	10.94755375	9.468696967	11.92109126	10.62036896	9.824485069	9.376364101	11.27769547	10.27160681	11.29221343	10.86130662
chr1	5007933	chr1-5007933	9.96197087	11.71072035	10.01730869	11.80686824	10.4500767	10.79139993	11.23833585	11.54542153	11.96349847	12.20452389
chr1	5007969	chr1-5007969	10.73724814	10.1241967	9.580040399	10.88877831	10.32376182	9.744941715	9.958956663	11.09172741	9.771689285	10.39513964
chr1	5008009	chr1-5008009	9.216986763	9.324678751	8.527971224	9.737530413	8.523233344	9.311321945	8.709186458	8.720911764	9.788846625	8.916697236
chr1	5008045	chr1-5008045	10.63081713	10.30157991	9.944098222	10.691888	10.20935555	10.55011545	10.96672259	10.46573005	10.19726519	10.0822382
chr1	5008081	chr1-5008081	11.25655369	10.43466169	10.86216589	10.827704	10.73350775	10.02867219	10.66847301	9.642364998	10.83240555	10.43612913
chr1	5008120	chr1-5008120	8.84728296	8.541490461	7.915342931	9.165711306	8.845353938	10.25514843	7.817705625	9.264704994	8.55465306	8.566995974
chr1	5008160	chr1-5008160	12.3211645	13.17900749	12.50996397	12.81465534	12.78881123	12.57516896	13.02606358	12.80623277	12.28186119	13.09420342
chr1	5008200	chr1-5008200	11.45083684	11.21723997	11.47369722	11.54708855	11.51569353	11.33597371	11.5639641	11.68439586	11.31048563	11.34294107
chr1	5008238	chr1-5008238	9.591991592	9.830231805	11.24739835	10.54917217	10.24041381	9.857148939	10.5249928	9.864778048	8.870995621	10.14003812
chr1	5008276	chr1-5008276	9.627589061	10.67612164	10.08295477	9.55985318	9.432250753	10.50826367	9.928790711	9.740291691	9.413950304	10.34284731
chr1	5008312	chr1-5008312	12.3069805	12.27374075	12.19262338	12.3146975	12.34569438	12.12482686	12.09594149	12.29928671	12.24379099	12.23713352
chr1	5008352	chr1-5008352	8.613933284	8.678590248	8.665566682	9.172285214	8.436778405	8.755737273	8.6953959	8.570573807	8.625995739	8.367270874
chr1	5008385	chr1-5008385	12.43460111	12.52112259	12.67849624	12.49393256	12.57609534	12.43204917	12.53159925	12.63382432	12.5060431	12.36086701
chr1	5008420	chr1-5008420	5.21913214	4.756768679	5.185116664	6.295600967	6.930970964	5.023917522	6.301620238	5.106952798	6.016342646	6.841497644
chr1	5008459	chr1-5008459	13.91623039	13.7131664	13.73521168	13.3270869	13.11716984	13.45415195	13.12271267	13.07032356	13.29910567	12.85590649
chr1	5008498	chr1-5008498	10.53337167	9.467335445	9.124383458	10.41019936	9.604541443	9.279813953	9.667833338	10.20917671	8.52251592	9.981326686
chr1	5008537	chr1-5008537	12.21697994	12.31378618	10.04302249	11.27385273	11.04509431	9.528385159	11.19945895	10.73274387	11.14837561	10.45261899
chr1	5008568	chr1-5008568	9.811077923	10.03004053	9.934020988	10.23430846	9.175127861	9.950309847	8.562407975	9.596079184	8.900752686	9.333117087
chr1	5008604	chr1-5008604	11.17392641	11.02523585	11.19967202	11.92439473	11.18853855	11.40903446	10.98342915	11.33516481	11.35284715	11.00285333
chr1	5008640	chr1-5008640	11.92641469	11.99610254	12.02119409	12.29004168	11.83275019	11.64986413	11.94147376	11.59587549	11.70668692	11.76991629
chr1	5008675	chr1-5008675	8.77395387	9.202395598	9.955824984	9.158559915	9.994175532	9.393988927	8.884583477	9.078105528	9.311374296	9.082131587
chr1	5008724	chr1-5008724	14.22709747	14.31504973	14.36178554	14.35315012	14.31596711	13.90605943	14.03711937	13.95999946	14.12307929	13.83400905
chr1	5008758	chr1-5008758	12.0636808	11.952559	12.34622905	12.02879243	11.67539095	12.03148763	11.9717281	11.46978584	11.84964171	11.76991209
chr1	5008794	chr1-5008794	10.07246852	8.551484734	8.938502483	9.773692483	9.257795804	9.568851558	8.731816719	9.438183347	7.447242973	9.49710756
chr1	5008825	chr1-5008825	12.06605954	11.9173291	11.913774	11.74935521	12.32067202	12.14459866	11.95809375	11.93083709	12.36166329	11.55733561
chr1	5008858	chr1-5008858	7.916165603	8.833943092	8.245273183	8.935483183	8.066798679	7.668665015	8.675173902	7.732833251	8.484124588	7.411226792
chr1	5008893	chr1-5008893	10.17945359	10.16719748	10.91013633	10.76157325	10.60893361	10.58031203	10.02856337	10.09011399	10.2423949	9.873676562
chr1	5008929	chr1-5008929	8.094115742	9.167217257	9.488589136	8.774200291	9.34465168	8.678474748	9.405847069	7.8050367	8.197184602	8.32844523
chr1	5008968	chr1-5008968	13.4175999	12.91868371	13.11591584	13.18410554	13.053027	12.63496689	12.60581108	12.63576416	12.78506771	12.93645961
chr1	5009006	chr1-5009006	12.20136073	12.11826389	12.66748696	12.38776007	12.30528927	12.00749612	12.04969856	11.56514731	11.65092941	11.80893066
chr1	5009042	chr1-5009042	12.27335372	11.57035612	12.36944772	12.19855142	12.56997359	11.31658153	11.4768193	12.23573107	11.96069795	11.79764641
chr1	5009075	chr1-5009075	10.73434604	11.9919962	10.37885925	12.39053223	11.38240329	11.48574385	11.66018841	11.00438474	10.95126204	10.5413266
chr1	5009111	chr1-5009111	12.22572681	9.89622764	12.08215071	11.64597876	11.4158678	10.54898903	10.53251119	10.67432995	10.47968854	10.43305216
chr1	5009148	chr1-5009148	14.31158511	12.39300333	12.87068342	12.13227624	12.50689657	11.4698401	11.10228455	11.90842384	11.15873393	12.12135492
chr1	5009184	chr1-5009184	13.45264795	13.36259688	13.35809477	14.90732915	13.83899135	12.08758202	11.63363707	12.41958458	12.34167418	12.841817
chr1	5009221	chr1-5009221	14.13055161	14.23835689	12.09322599	12.97043932	13.49395021	12.92950694	12.90467473	13.10647909	12.79836399	12.87621251
chr1	5009252	chr1-5009252	13.63289136	16.80195638	13.42495379	14.01494939	14.18440609	13.42308828	12.72565755	12.64589052	12.91792983	12.84084042
chr1	5009293	chr1-5009293	14.8745192	14.88998284	13.43078067	15.86745304	14.07446267	12.90066208	12.70182491	12.36520849	12.58363012	12.75206557
chr1	5009340	chr1-5009340	12.43763952	12.55874998	11.61046842	10.78938798	12.09682244	9.639154936	8.866787782	9.953287998	10.04984719	10.01550927
chr1	5009378	chr1-5009378	12.18775799	11.22686593	11.4087169	12.40543847	12.41788573	11.22816616	11.42646848	11.03336292	11.22494401	11.59422632
chr1	5009411	chr1-5009411	11.90156123	12.24534233	12.47664425	12.35121584	11.64821326	10.51413279	10.36454054	10.97861515	10.79929154	10.59843602
chr1	5009446	chr1-5009446	12.88921095	13.10315642	12.90949974	13.27310461	12.39910601	12.26832419	11.80545991	12.06906072	11.8276531	11.89974131
chr1	5009482	chr1-5009482	12.4778188	12.04774015	11.58928647	12.63572442	12.44020104	11.06336502	11.32442411	11.06343678	11.41080177	11.12674325
chr1	5009520	chr1-5009520	14.46092571	14.21851727	14.34141378	14.33280855	13.9477093	13.6040292	14.02605026	13.67754846	13.89022394	13.82916638
chr1	5009551	chr1-5009551	8.985281723	8.453064104	9.065547793	8.609110471	7.926231811	8.207520968	6.325472238	8.679171844	7.257194368	7.743264261
chr1	5009586	chr1-5009586	9.380364373	8.631175542	9.067370102	8.626871314	9.07907468	7.734827654	8.197076402	8.927915943	9.01929817	8.020831824
chr1	5009622	chr1-5009622	11.47768772	11.18975075	11.13515836	11.10341892	11.19228219	10.61076959	11.2544622	10.75543963	10.950905	11.27126615
chr1	5009657	chr1-5009657	10.38327198	10.85601721	10.8710123	11.0306572	10.25376218	10.6526338	10.36950624	10.21755975	11.18600004	10.23731974
chr1	5009689	chr1-5009689	11.18805675	10.97527067	10.68111255	10.49484403	11.22274609	10.48743666	10.65166861	10.25226526	10.58823372	10.07804451
chr1	5009728	chr1-5009728	11.00688322	10.53268702	10.97225013	11.24079552	11.6292668	11.88342951	10.9996981	10.96019833	11.27537871	11.16368783
chr1	5009761	chr1-5009761	13.04235431	12.6641472	12.94563826	12.76944202	12.95849578	12.73483168	12.69098391	12.76261268	12.88810455	12.82793716
chr1	5009797	chr1-5009797	9.231905494	8.889279266	9.411816243	8.871117861	9.130322651	9.085706428	8.980150771	8.973488401	8.734968804	9.3321457
chr1	5009830	chr1-5009830	9.48519451	9.570058036	9.243670497	9.896109123	9.054939751	9.73421133	9.570291076	9.618826187	9.849235212	9.321550898
chr1	5009868	chr1-5009868	12.2479315	12.36746545	12.22299542	12.14866573	12.11366987	12.28918115	12.23965	12.18872092	12.23759631	12.23112097
chr1	5009903	chr1-5009903	9.746370024	10.94186803	9.570631284	9.86772567	10.57279361	9.602026968	9.945878853	10.29171698	9.400760082	10.42217696
chr1	5009940	chr1-5009940	11.89683127	11.98918372	12.05476308	11.92687787	11.87158723	12.09480822	12.18266469	12.45803577	12.40879403	12.12551107
chr1	5009971	chr1-5009971	13.57592904	13.51904811	13.26892858	12.88299235	12.97318812	12.76509211	13.52018856	13.03536737	13.08828362	12.83161243
chr1	5010009	chr1-5010009	11.97710628	11.87136212	11.85909743	12.24636616	12.26462598	11.70104775	12.24434963	12.096022	11.8541115	11.99040542
chr1	5010049	chr1-5010049	10.98852253	11.1215707	10.97622797	10.84774468	10.9710271	10.65902618	10.77105592	10.5853268	10.74123719	10.86336289
chr1	5010089	chr1-5010089	9.683347253	8.422986971	8.951975443	8.846951368	8.622766467	8.362810043	8.370505954	9.949764728	8.724835442	8.94333448
chr1	5010122	chr1-5010122	11.12534635	11.72288168	11.29177757	10.74640328	12.19615931	10.98224491	11.3042607	9.933913481	11.69755086	10.18586131
chr1	5010159	chr1-5010159	11.4943343	11.09067077	11.41086712	11.2655487	11.1244083	11.28178266	10.60237566	11.28903968	10.73193737	11.10045837
chr1	5010190	chr1-5010190	10.83610324	10.17873983	11.3961262	10.90223379	9.70487462	10.30037804	9.992322841	10.25022689	9.644348847	9.992247695
chr1	5010226	chr1-5010226	9.962256511	10.28213045	10.76614194	10.35696226	10.77789945	8.799958355	10.65182249	9.924220697	10.82603032	10.05147689
chr1	5010263	chr1-5010263	8.602584662	8.601203811	8.805726717	8.436260948	8.60545517	8.316226064	8.25681961	8.39948442	8.510302603	8.856128924
chr1	5010299	chr1-5010299	11.61875543	11.4422548	11.64782522	11.49771235	11.31939138	11.78452636	11.76153453	11.43864174	11.5972288	11.41393225
chr1	5010330	chr1-5010330	13.20257038	12.97944076	13.13279412	12.46654957	12.64084047	12.59533768	12.62137989	12.85000399	12.55486056	12.92515833
chr1	5010368	chr1-5010368	13.0282909	12.9789111	12.93871198	13.18816723	13.6533729	13.19242268	12.7711308	13.27296147	12.53202641	13.51821899
chr1	5010405	chr1-5010405	13.76397924	13.67140417	13.52753486	13.24387525	13.71902743	13.60348776	14.02298715	14.10012709	13.5163986	13.62689202
chr1	5010437	chr1-5010437	6.141848286	7.860174239	9.559987164	6.429539519	8.19021213	6.693675644	9.834511798	7.795064475	3.874782686	5.061467661
chr1	5010470	chr1-5010470	14.33835161	14.04871274	14.18898409	14.21980573	14.25457818	14.1469781	14.19931874	13.89207741	14.17784122	14.20654357
chr1	5010511	chr1-5010511	13.79920303	13.9000759	14.06411796	13.74145684	14.01537101	13.8060462	13.98708724	13.84139788	13.74248192	13.74323286
chr1	5010548	chr1-5010548	13.73263046	12.97081117	13.61183712	13.72325923	13.77412183	13.34568784	13.06266323	13.39139051	13.23214228	13.5971379
chr1	5010587	chr1-5010587	13.44936123	13.65338047	13.59374325	13.1662533	13.8230303	13.38018906	13.60798696	13.8352754	13.52927854	13.6549397
chr1	5010618	chr1-5010618	14.56721219	15.00668	14.94488908	14.9263845	14.65360744	14.3862404	14.30320246	14.42335297	14.45869546	14.64948871
chr1	5010651	chr1-5010651	13.62083461	13.69059066	13.41446929	13.17358513	13.65368414	12.1685474	12.412794	12.40718649	12.48971768	11.87591929
chr1	5010688	chr1-5010688	10.67771561	11.50498505	11.56735163	9.730420391	10.2485119	9.927631802	10.71917986	9.590979649	10.87804573	9.422670478
chr1	5010723	chr1-5010723	11.24938182	11.07058391	11.1535685	11.20654972	11.07393103	11.09300993	11.195537	11.00009395	11.21393988	11.2066817
chr1	5010762	chr1-5010762	11.89260075	11.94701485	11.50407985	11.90651798	12.27663477	11.62545516	12.14645926	11.84328253	11.58043305	12.18315725
chr1	5010796	chr1-5010796	12.10812088	11.82204526	11.56336713	11.7698588	11.69197274	10.7525243	11.86463137	11.49186761	11.43177612	11.4774092
chr1	5010832	chr1-5010832	11.4879034	10.40153528	10.83088177	10.90359301	10.63562359	11.43311298	11.46018892	10.600783	11.29672135	10.76972044
chr1	5010867	chr1-5010867	12.31720752	13.03673998	12.87533363	12.81116796	12.56387889	12.31229287	12.71134312	12.46117979	12.65104555	13.29657471
chr1	5010903	chr1-5010903	11.5005465	11.79778204	11.59810559	10.50893393	10.88619625	11.19259865	11.34855701	10.63280551	10.70208675	11.28107787
chr1	5010941	chr1-5010941	12.57955436	12.62015929	12.6998674	11.93278608	12.89232767	13.37152587	11.6796912	13.72915786	13.16922073	13.07893104
chr1	5010976	chr1-5010976	12.96560945	12.64219753	12.95477251	12.83266645	13.01680175	13.1170674	12.73666536	12.87779175	13.05368366	13.25294886
chr1	5011012	chr1-5011012	10.65301073	11.39955034	10.87757888	10.21149371	11.40745037	10.78308162	10.8901319	11.14375008	11.37171415	10.4463096
chr1	5011047	chr1-5011047	11.8859767	11.63945657	11.63061728	11.71413463	11.76090072	11.88823232	11.83802815	11.99199776	11.58831738	11.89122382
chr1	5011087	chr1-5011087	8.802502619	8.423745134	8.828809518	8.790092287	8.574727804	8.896163237	8.150981319	9.148592996	9.196180561	9.492353232
chr1	5011121	chr1-5011121	13.9278434	13.24893758	13.68278629	13.21740643	12.98661231	13.40746955	12.86738743	13.44203563	13.57521262	13.17452312
chr1	5011156	chr1-5011156	14.09471902	13.12843651	13.47763203	13.96291512	12.88780499	13.30463686	13.67849813	13.20852357	13.34837403	14.0283894
chr1	5011195	chr1-5011195	12.28471854	12.63515331	12.30877286	12.64820723	12.48323429	12.36564868	12.61082832	12.54583973	12.34069648	12.35390649
chr1	5011235	chr1-5011235	12.48555038	12.1835587	12.48423797	13.16126676	12.87355615	12.21352274	13.62334722	12.35099	11.94328209	12.46061003
chr1	5011268	chr1-5011268	11.10333527	10.50070477	10.51873133	10.56554987	9.564659158	11.21207741	10.7247345	8.988908788	8.545948157	8.796498172
chr1	5011305	chr1-5011305	12.27353022	12.21298685	11.89246887	12.31373633	12.15840457	12.03864715	11.87423985	12.46103256	12.40417686	12.21793092
chr1	5011337	chr1-5011337	13.21891254	12.74194443	13.34114071	13.24246595	12.8697256	13.02290688	13.28117806	13.30454604	12.39727875	12.60525117
chr1	5011369	chr1-5011369	13.49241484	13.24865556	13.73447069	14.03845424	13.78056801	13.75875182	13.52644757	12.70319833	12.64328494	13.30505681
chr1	5011403	chr1-5011403	13.30335984	13.26973129	12.85221495	13.11999882	12.92852977	12.99060319	13.04162275	13.50777312	13.25438667	13.75587215
chr1	5011438	chr1-5011438	14.02193292	13.32926971	13.0452702	13.9634671	13.3247425	13.48447543	13.2173605	13.52967307	13.21942937	13.26444686
chr1	5011471	chr1-5011471	12.95141649	12.59018245	12.70461973	12.99399459	12.81968919	13.41691711	12.2798019	12.45810467	12.31321808	12.95971747
chr1	5011505	chr1-5011505	13.46524112	13.50496727	13.40691943	13.75224972	13.32917785	13.67573018	13.49975333	13.56371124	13.29616986	13.37159937
chr1	5011544	chr1-5011544	12.89902226	12.72121685	12.54884131	12.88802701	12.60853823	12.32480972	12.93469973	12.50684393	12.07119942	12.96860208
chr1	5011583	chr1-5011583	12.55386477	12.47125329	12.92753079	12.73893469	12.90822827	13.88033345	12.33267342	12.38823519	12.78300397	12.30034776
chr1	5011616	chr1-5011616	13.61673053	14.12315066	13.643909	12.93623979	13.42759128	14.21199596	13.95430161	13.76484504	13.85368995	13.14830054
chr1	5011654	chr1-5011654	10.09458784	10.89404781	11.14091191	10.71436302	10.01281513	10.00623215	10.79689195	11.4256636	10.95914592	10.58101327
chr1	5011685	chr1-5011685	9.149060618	8.687951314	8.457040597	9.164728526	9.304054426	8.692507335	10.45951245	9.760769765	7.844217362	10.19355042
chr1	5011719	chr1-5011719	7.694961795	7.826376338	7.94462205	6.600474924	6.267808036	7.065583606	7.368839138	6.151205439	6.065802623	7.935550934
chr1	5011755	chr1-5011755	6.077510966	5.514056192	4.120284854	4.671410976	3.726577873	3.860769678	4.972805364	5.277244347	5.458281845	5.420339593
chr1	5011788	chr1-5011788	5.348408962	6.409202417	6.502415629	5.566100711	8.75047321	5.269525028	5.93906893	5.426066516	5.573185308	5.845744511
chr1	5011823	chr1-5011823	4.576685072	4.530904341	3.949094534	3.654637984	4.346219134	3.150613559	6.193230024	3.844015565	4.882449148	5.616333677
chr1	5011863	chr1-5011863	6.172691251	6.257930935	6.934896305	4.671031627	5.184625681	4.911424276	4.974127807	4.966137306	6.17503801	7.433010633
chr1	5011897	chr1-5011897	10.96568643	11.19851437	10.79367496	10.65653734	10.80821928	11.2368101	10.49654258	11.26260486	10.89077469	11.13405257
chr1	5011938	chr1-5011938	7.389834333	7.514033617	7.384267119	7.494025069	7.494199014	7.303063152	7.685741835	7.194404906	7.236319117	7.225146527
chr1	5011973	chr1-5011973	7.240042195	7.965049835	7.603585588	7.646370228	8.110530039	7.842912272	8.295548223	7.019145007	8.127252256	7.506209192
chr1	5012223	chr1-5012223	5.081070256	7.507231888	10.46609153	8.503267276	10.26948362	7.096742971	7.109899126	6.607971527	8.842320273	6.326091665
chr1	5012528	chr1-5012528	8.582353919	9.222889897	9.89917649	9.885318109	8.675463322	9.26004683	8.86240413	9.140151843	9.440856583	10.0217784
chr1	5012701	chr1-5012701	8.577854925	7.791176669	7.784763184	7.403652721	8.313694528	7.718469362	8.154587907	8.414539285	8.460083182	7.566378702
chr1	5012735	chr1-5012735	9.997907834	9.66100601	9.554079434	9.309415644	10.5697462	9.568219513	9.677604012	9.935082118	8.769312199	9.345754097
chr1	5012774	chr1-5012774	11.09536724	10.5282913	10.89620753	10.92513844	10.18327316	9.570708455	9.535522873	11.17892281	9.506013139	9.054552692
chr1	5012815	chr1-5012815	8.336180853	8.467373748	8.817405089	9.021655477	8.775518623	8.21709941	9.09385991	9.082086628	8.21505797	8.390942386
chr1	5012850	chr1-5012850	11.19987887	10.58131141	11.10796187	11.42052572	11.08358133	11.07824277	10.45388278	10.09801228	12.02859573	10.47394616
chr1	5012891	chr1-5012891	10.25043778	10.23543832	10.01302556	10.32572078	9.821485292	10.50849834	10.1821823	10.22739094	10.44542868	10.2439336
chr1	5012929	chr1-5012929	10.39874676	10.04004271	9.910872499	10.7739496	10.20686307	10.18665001	10.62042743	10.34790945	10.70814556	10.39546135
chr1	5012961	chr1-5012961	8.728849164	10.00844646	10.00854936	9.897608253	9.974656949	10.46023739	10.56910135	10.51936914	11.15661386	8.765228559
chr1	5012992	chr1-5012992	10.95343316	9.900896411	10.34550951	11.26689851	10.75496198	11.13308542	10.62512148	10.74775258	11.0519451	10.02443584
chr1	5013030	chr1-5013030	11.54063191	11.28479307	10.61477671	11.1986202	11.88046193	11.95424921	11.70004784	12.3283518	11.56493036	10.67873689
chr1	5013063	chr1-5013063	12.65518305	12.66923793	13.07667934	12.6246563	12.78597933	12.90929099	13.11070466	12.9907576	12.96507783	12.7653311
chr1	5013094	chr1-5013094	13.65114463	13.71225919	13.62376479	13.2346299	13.75473273	13.40309235	13.7461269	13.56494462	13.9914862	14.00629154
chr1	5013133	chr1-5013133	12.94384253	12.86548649	12.64017181	12.71065769	12.75442961	12.7058977	12.76978254	12.80937127	12.72693251	13.15519759
chr1	5013169	chr1-5013169	13.7904033	13.50091534	13.53750775	13.58579244	13.6976475	13.75075084	13.67317782	13.6279406	13.58941199	13.60367019
chr1	5013207	chr1-5013207	14.05867584	13.94707595	13.98695252	14.06849375	13.93110297	14.06685835	14.10569601	14.27166372	13.64559613	14.19157843
chr1	5013238	chr1-5013238	13.45310671	13.38651924	13.13242417	13.24383084	13.37212402	13.25414903	13.48499824	13.44165381	13.49176222	13.11695707
chr1	5013277	chr1-5013277	11.97113015	12.59834041	12.21801416	11.92007479	12.22243032	11.75541641	12.20592427	12.41853439	12.08107766	12.57103686
chr1	5013318	chr1-5013318	13.64749768	14.00475271	13.45973858	13.12891439	13.38149139	13.83983948	13.71598304	13.41098146	13.20422219	13.35994506
chr1	5013356	chr1-5013356	12.25026943	12.29576223	11.94006079	11.86137672	12.1335856	11.85766798	12.4472396	12.06177359	12.07596712	12.0359597
chr1	5013394	chr1-5013394	13.44262386	13.5863631	13.39837217	13.93580082	13.49000174	13.44681741	13.72256859	13.78555409	14.00967806	13.48601499
chr1	5013435	chr1-5013435	12.17744435	13.19116222	12.09757244	12.31708725	11.68970141	12.2291425	11.81312524	12.37409721	13.34591775	12.60589858
chr1	5013472	chr1-5013472	8.712816514	9.239672589	8.99027586	8.761436174	8.656728188	8.682841981	8.474036044	9.750546849	8.213864286	8.638449096
chr1	5013554	chr1-5013554	10.92183153	10.90015908	11.21530269	10.52361853	10.84710872	11.31467558	11.76643173	11.59068398	11.73611939	10.69936007
chr1	5013590	chr1-5013590	12.96203706	13.02832536	12.74132782	13.57126618	12.67069719	13.55632625	13.12102014	12.56129502	13.12150341	13.16096721
chr1	5013624	chr1-5013624	8.97559636	9.046577477	9.149965534	9.855816957	8.318664212	10.17540308	7.881215591	8.091304247	8.729258515	8.406188906
chr1	5013660	chr1-5013660	11.8762364	12.6104183	11.98222503	12.00536371	11.53835375	12.33694843	12.12428705	11.58615586	11.9400104	12.32713167
chr1	5013692	chr1-5013692	14.70844153	14.75627646	14.76902944	14.68729199	14.72846866	14.9197817	14.69480501	14.82668527	14.83229124	14.75547437
chr1	5013728	chr1-5013728	12.80219681	12.62914964	11.84665374	11.90859004	11.97702176	12.21169239	12.09899611	11.78378139	12.15945743	11.9091275
chr1	5013762	chr1-5013762	11.6775508	10.65128579	12.14453535	12.33683682	11.27663611	11.64792284	11.73011663	12.00968272	11.11473623	11.24315052
chr1	5013798	chr1-5013798	12.04096763	11.95697615	12.13408014	12.02635174	12.00082897	11.99006902	11.94422017	11.92726082	12.00211598	11.94831931
chr1	5013838	chr1-5013838	12.11633452	11.87233325	12.09043996	12.15137925	10.57446668	10.96766524	11.56314224	11.41153916	11.31583046	10.73441626
chr1	5013873	chr1-5013873	13.39869335	13.52752077	13.0551429	13.46825841	13.24285943	13.11945495	13.27234388	13.85470588	13.87513491	13.22324826
chr1	5013909	chr1-5013909	12.90788876	13.35314684	13.59052029	13.31236082	13.25275579	12.93665093	13.51987672	13.0414048	13.29679232	12.83114091
chr1	5013948	chr1-5013948	13.2708357	12.97407367	13.07120025	13.14746036	13.36044976	13.09272629	13.29979799	13.3829085	13.30280137	13.12675617
chr1	5013984	chr1-5013984	11.5408507	11.16269882	11.4957219	11.17506505	11.55364761	11.62925851	11.63625939	10.75922098	11.46410012	11.56907377
chr1	5014030	chr1-5014030	9.935412229	10.85373877	10.42225855	10.4424647	9.724805223	9.878381935	10.42362615	10.28085738	10.27164673	10.46159238
chr1	5014068	chr1-5014068	5.764749428	6.799392671	8.319097319	8.569804167	8.541895485	7.410269676	8.974548731	6.693596656	8.075174284	8.277075713
chr1	5014105	chr1-5014105	7.46264093	8.318115134	7.590881345	9.006840874	8.124877131	7.221440412	8.462793482	7.525328146	8.982512646	6.685418258
chr1	5014202	chr1-5014202	7.016152431	7.338041293	2.581033511	3.609345397	6.766314818	6.749875711	6.798754695	5.836809059	3.798062955	5.467116928
chr1	5014238	chr1-5014238	8.582536681	8.739279491	8.623674622	9.194771772	9.715576988	8.770912374	9.304450108	9.539161963	10.04933446	9.408708405
chr1	5014275	chr1-5014275	9.055925297	8.739868254	9.518017653	9.505299162	9.287101656	8.081833071	7.566568819	8.6336178	7.476034248	8.380160191
chr1	5014313	chr1-5014313	7.365794931	6.462355567	7.909285781	5.91649048	7.182727008	5.874404714	6.8715882	5.842006929	6.579259697	6.149929506
chr1	5014353	chr1-5014353	8.604710827	8.304286026	9.537381282	8.325169687	8.004460903	9.306911359	9.003406046	7.855659683	8.352864142	7.825360146
chr1	5014384	chr1-5014384	8.339140354	8.323068178	8.157364268	8.386330887	8.883721537	8.839917344	9.207384598	8.572055763	8.92494905	7.647743882
chr1	5014425	chr1-5014425	5.178629496	6.327780968	5.48595735	4.957297263	7.28421037	5.702713139	5.359865899	5.375133916	5.772375251	2.869996678
chr1	5014461	chr1-5014461	11.41159827	10.9680883	11.21037717	11.11081293	11.07080453	10.77056069	11.03651413	11.15737313	11.26427403	11.1450487
chr1	5014493	chr1-5014493	10.75023319	9.904493977	9.632960444	10.95566108	10.61321014	10.30330597	10.61200752	9.407428177	9.123003427	9.640088214
chr1	5014534	chr1-5014534	8.049351558	8.13128007	8.962098987	8.161063563	8.014593368	8.638095795	8.259032294	8.02182391	7.443474194	7.455798034
chr1	5014570	chr1-5014570	4.63062355	5.451701967	5.318419613	5.414965965	5.434800183	5.602679195	4.822438105	5.431547761	4.300386364	4.30288686
chr1	5014607	chr1-5014607	6.112857981	7.026554916	6.792423246	6.470536258	6.839870297	7.603032632	6.242257425	7.771103413	6.085294657	6.724649429
chr1	5014640	chr1-5014640	3.408062877	3.856238042	3.106736452	3.943674323	3.984698926	3.021717598	3.500727507	3.432157556	3.225747511	3.575377039
chr1	5014678	chr1-5014678	5.754888181	5.099299177	5.63086422	6.109103994	5.104548031	4.165904142	6.373021419	5.331301062	3.964884453	5.683468017
chr1	5014713	chr1-5014713	7.803192959	6.999163217	7.963833624	8.497175114	8.096574041	6.173162044	7.757752764	7.755337196	7.180204534	6.911313012
chr1	5014749	chr1-5014749	10.46350357	10.36124811	10.16755746	9.822177688	10.12400672	9.440668857	10.77747833	10.25907286	10.25862347	10.83450555
chr1	5014782	chr1-5014782	6.060998285	4.104757652	7.32408372	5.747734885	4.227260937	7.172205478	2.989535821	2.768572078	4.671215843	3.092619952
chr1	5014822	chr1-5014822	13.6825203	13.56434632	13.76566365	13.71568663	13.75676121	13.83670232	13.89017691	13.64718254	14.05055429	13.76872334
chr1	5014855	chr1-5014855	4.826351621	7.373453411	6.305058935	5.291783614	5.390021438	4.53645724	6.989725166	5.81142881	6.309793242	5.93501511
chr1	5014890	chr1-5014890	5.963026197	5.747779117	5.419714559	5.944100609	5.873808706	5.078169593	5.294874381	3.520603952	3.011477383	4.672204306
chr1	5014928	chr1-5014928	4.744714019	4.038485373	3.885241968	1.949001963	6.219932775	3.59081986	5.65112129	7.972063877	4.832632645	3.883063468
chr1	5014968	chr1-5014968	5.836477953	5.76653766	6.085218016	4.979860355	6.291760563	6.134747719	5.559504143	6.313454545	6.040560344	5.288135513
chr1	5015005	chr1-5015005	7.280135798	8.156725617	6.757859809	7.254044679	6.778901409	6.368021267	7.164587945	6.689887867	8.095682602	7.167865637
chr1	5015041	chr1-5015041	7.151926045	6.191198438	4.952081907	4.992388716	9.839758622	5.89463615	7.364176269	6.667037097	4.722195382	6.009231073
chr1	5015079	chr1-5015079	9.493698861	8.995459537	8.817471731	6.792115304	7.362041039	8.130382699	6.536080354	7.620160819	8.735711575	8.051733695
chr1	5015117	chr1-5015117	4.780803833	7.884087949	8.673073803	6.863285305	8.454719028	5.605087651	4.761842617	5.483963762	5.880127728	5.570393302
chr1	5015156	chr1-5015156	4.406173194	6.250684833	5.56023933	5.902366854	5.242272143	5.431147582	6.349146344	5.7264132	5.950186845	4.573888154
chr1	5015191	chr1-5015191	6.673778045	4.173559821	4.895605339	5.892871887	4.916894913	4.996203742	4.641507442	4.667562397	3.922355617	4.067241334
chr1	5015224	chr1-5015224	5.939471706	4.000958726	4.537915126	3.954876254	3.529860809	4.534245751	5.115785917	5.530864259	6.316990135	5.105383442
chr1	5015263	chr1-5015263	4.283748286	3.675148204	2.879844407	4.294640634	2.523584282	2.434611955	3.816528687	3.607861484	4.888171216	5.190573708
chr1	5015299	chr1-5015299	7.434584952	7.574078825	6.198702312	5.050597778	6.403474531	7.773412633	7.532414604	7.49834557	7.071124739	5.979858689
chr1	5015337	chr1-5015337	11.63872756	11.45568107	11.36163721	11.48007694	11.71257273	11.79471499	11.87618324	11.50692767	11.83230141	11.69706026
chr1	5015370	chr1-5015370	4.776481608	3.304057069	2.844805474	5.244805576	5.772285097	3.989709662	4.141583658	4.055704464	5.069927798	2.943578016
chr1	5015404	chr1-5015404	6.091498002	5.02127833	4.241077782	5.590001154	5.620934855	7.770211328	6.003675257	6.187689128	3.544377681	5.996843206
chr1	5015440	chr1-5015440	8.234770772	6.395033136	8.619933107	8.563045496	8.492667672	9.002802819	7.95647473	7.294071941	9.788699068	8.55302683
chr1	5015478	chr1-5015478	8.525824509	9.334949481	8.787285497	8.952463186	9.702871311	8.958401036	8.49208048	8.435531874	8.867878565	9.003596622
chr1	5057632	chr1-5057632	4.614460886	4.744158296	4.492990502	4.830797164	4.86362257	4.077206342	4.52054962	4.799728492	3.257429295	3.556562225
chr1	5057663	chr1-5057663	4.069141436	4.491210388	5.06712343	4.399722411	4.745241124	3.635586057	4.060537483	3.948606552	4.700206444	3.821830082
chr1	5057695	chr1-5057695	6.337870676	5.52678373	3.040350674	5.501075292	5.53110654	3.818872035	5.164493145	5.34195632	4.67668284	5.033266775
chr1	5057730	chr1-5057730	7.576745065	7.56460065	6.373792104	6.629578727	6.521249745	6.932770287	6.425990306	8.448409086	8.658707894	7.500760901
chr1	5057761	chr1-5057761	5.400596248	7.535567172	8.133330679	5.478293252	4.68392684	6.589580355	4.652768284	6.008787894	7.467887558	5.826219864
chr1	5057809	chr1-5057809	4.180472442	4.228512607	4.078916534	4.391284364	4.107904469	4.172224669	4.162922181	4.065820657	4.137560113	4.062626741
chr1	5057842	chr1-5057842	4.119552609	3.89069261	4.285874081	3.37816615	3.688836984	2.703018128	3.435182347	4.893428276	2.922647489	3.493559133
chr1	5057885	chr1-5057885	5.208192855	2.487212633	3.756114687	2.318559182	3.74363185	1.967849111	6.792560278	5.922793961	3.551647749	5.178293981
chr1	5057919	chr1-5057919	3.926214206	3.768232919	3.91355518	3.897052784	3.884214448	3.661899716	3.847663233	3.736075249	3.549109706	3.875481956
chr1	5057957	chr1-5057957	5.645521062	8.004739823	6.813492523	4.890468753	6.618395274	6.076758013	5.256609264	6.117461058	4.334312034	7.371427646
chr1	5057992	chr1-5057992	9.691160907	10.00788573	10.48914559	9.551008196	10.54981417	9.659369247	10.14474706	10.00181432	9.886144837	9.849295163
chr1	5058026	chr1-5058026	9.45768969	9.699707745	9.797948277	10.12508981	9.522659128	9.843165396	9.598776582	9.405809318	9.498400051	10.0660365
chr1	5058064	chr1-5058064	7.381704979	7.147678307	7.794370845	7.303635396	7.758700384	7.375197522	7.51718878	7.004938441	7.418622156	6.804006738
chr1	5058099	chr1-5058099	6.931870046	4.442736679	6.374314578	6.664502312	6.186922172	8.274689126	6.79310173	5.61528972	4.552891245	6.076373833
chr1	5058133	chr1-5058133	6.269184795	4.278459867	4.913167351	4.922550971	4.878365309	5.507290219	5.347376696	5.343006597	4.637396503	5.662666422
chr1	5058168	chr1-5058168	2.625407729	6.321985215	3.868421187	5.545297582	5.62936757	4.211380477	4.93311653	3.53748881	4.187939068	4.977744705
chr1	5058291	chr1-5058291	2.61383603	4.487094771	2.890055356	7.011876059	4.139429851	4.18921843	4.795449047	7.700297951	3.979707864	5.944243383
chr1	5058336	chr1-5058336	4.850559917	4.548413984	4.236293791	3.950335509	4.315061135	4.737699159	5.219833025	5.101031368	3.910892828	4.489577239
chr1	5058370	chr1-5058370	5.676642644	4.756362679	6.388730425	4.825848731	3.510816287	3.501228733	4.50712263	4.998001378	4.207958734	5.280110056
chr1	5058401	chr1-5058401	3.849129802	3.886173229	3.462570702	3.942905633	4.032188628	3.659666215	3.672553404	3.833754859	3.547453033	3.980055604
chr1	5058436	chr1-5058436	3.091223628	3.554292366	3.254417708	3.93217401	3.646799106	3.510953152	3.239827573	3.292958001	3.834338225	3.657675041
chr1	5058725	chr1-5058725	9.527253116	9.718384177	9.854575903	9.981026308	9.780315797	9.877150143	9.460673803	9.210532984	9.597530811	9.88693999
chr1	5058760	chr1-5058760	3.972920104	3.892448512	3.218883694	7.096671144	4.507163511	4.446263919	1.257748667	8.52828989	4.413788891	6.560087603
chr1	5058797	chr1-5058797	3.946474156	2.722906046	4.6164802	3.889704316	3.87646374	3.003172357	4.592015521	3.303279201	4.212031465	3.774682323
chr1	5058838	chr1-5058838	6.938135928	5.48989582	5.880428752	6.907422236	6.165745617	6.138212496	2.021262889	4.693730807	4.921996303	4.074725438
chr1	5058958	chr1-5058958	8.765335351	9.023780986	10.79567828	8.649470504	9.410234526	8.898543246	7.845271923	7.424178408	6.258958658	8.94035197
chr1	5058994	chr1-5058994	10.96204044	9.479948049	12.10578343	10.12929864	10.05242405	7.079293595	8.155352164	5.798637429	9.275145639	7.822439047
chr1	5059027	chr1-5059027	9.357380009	10.51163163	9.420479916	10.6144876	10.40000443	6.106630775	6.239197899	7.423307971	6.230054505	7.128174055
chr1	5059066	chr1-5059066	6.358394934	6.541634437	7.030116206	7.482236812	6.289293728	3.89481568	5.060458463	4.191312896	3.252647351	5.48775925
chr1	5059108	chr1-5059108	4.97631574	8.426700999	9.021511293	7.272989023	7.610927903	4.058458561	6.02845759	4.195073038	5.824586262	5.019249916
chr1	5059142	chr1-5059142	7.348086683	7.237039759	6.686592038	6.91135649	5.563033266	5.961070122	4.844552588	5.729558012	4.987319677	4.052067091
chr1	5059178	chr1-5059178	7.817286715	7.609788878	7.552425608	7.630059951	6.758574395	6.998412163	6.677929504	6.619530513	7.076170522	6.461540766
chr1	5059214	chr1-5059214	12.34009277	13.64998861	12.46423367	13.36161405	13.17186666	12.99118698	13.05394337	12.19414312	12.55899512	12.34361635
chr1	5059248	chr1-5059248	3.879705015	3.883256182	3.856020581	3.709772812	3.436023196	4.214696423	3.776098878	3.266452228	5.001744645	2.48773214
chr1	5059285	chr1-5059285	4.03941907	4.528526929	4.749237033	6.622227617	4.71627264	2.035166272	4.141314556	2.194315581	3.135821083	5.088729155
chr1	5059320	chr1-5059320	9.376587814	8.827941472	9.470716277	9.176846096	9.865661366	9.178984498	9.528810025	9.377619462	9.555458262	9.233619562
chr1	5059351	chr1-5059351	4.217226993	3.841162904	3.927276801	3.929178118	4.825589826	3.999211926	3.861196375	4.484316496	3.782514153	3.382063728
chr1	5059389	chr1-5059389	6.988537482	7.093656302	7.723539096	7.495652247	7.615403331	7.190231167	6.933023886	7.239237344	7.405319635	7.345621476
chr1	5059424	chr1-5059424	2.841898605	4.833470015	5.722340263	4.766820917	5.172188835	3.79022853	4.457196886	4.427183516	4.989191363	3.586370143
chr1	5059460	chr1-5059460	3.348082816	4.266568508	3.27927721	3.00876688	3.775298502	3.895449772	3.746964538	3.453774804	3.609707049	3.996132847
chr1	5059496	chr1-5059496	4.415983367	6.220732606	6.070113351	4.972140507	5.711735297	6.210131914	4.671610636	1.651665946	6.215876416	5.30888977
chr1	5059534	chr1-5059534	4.86274532	5.056711662	4.392537831	4.878045545	4.40681367	5.334660658	4.404675898	4.773463193	4.045674787	4.787428737
chr1	5059569	chr1-5059569	3.09420215	5.414948736	4.322273724	4.159434696	4.778572655	2.647820246	5.75021969	4.825828296	3.707980741	5.255398766
chr1	5059602	chr1-5059602	3.031557755	2.835366383	4.103895766	3.826066102	3.673250804	2.839555202	3.742296673	3.396913249	4.111004168	4.475806401
chr1	5059636	chr1-5059636	3.425682863	3.607681565	3.579020914	3.605626309	3.601479342	3.562810197	3.535006698	3.739958861	3.396518691	3.331975992
chr1	5059677	chr1-5059677	4.041304405	3.929104295	4.40169203	3.981900622	4.184700446	4.831631889	4.072994353	4.869335814	3.97739991	4.099139558
chr1	5059713	chr1-5059713	3.466190627	3.573167349	3.49320744	4.355617662	3.883848907	3.884005061	4.438946646	4.917767567	4.369991904	3.155508259
chr1	5059829	chr1-5059829	5.765646928	5.387725712	5.317603836	4.506811734	5.433615071	5.81380753	6.864640141	4.474111829	6.336952593	5.110345134
chr1	5059866	chr1-5059866	9.474808113	9.44681563	9.398822503	9.625750377	10.18337423	9.90745702	9.69177062	9.93393536	9.722680301	9.712441732
chr1	5059904	chr1-5059904	4.667516514	5.764921273	5.469232731	5.52291354	5.385986385	5.597479026	5.418813246	5.512543229	5.905730235	6.10488377
chr1	5059955	chr1-5059955	4.930757504	5.796602473	4.340726428	5.283839188	4.607828234	4.115401968	4.215283077	4.750201702	5.326397256	4.843907032
chr1	5059992	chr1-5059992	4.336931896	4.095494155	3.232894001	4.197356062	4.76268373	3.870132232	4.462240607	3.167242245	2.618632722	3.072076423
chr1	5060031	chr1-5060031	4.036286857	3.528386532	3.920615606	3.387596607	3.993018316	3.265255067	3.715474538	3.902673128	3.765688565	3.367858189
chr1	5060066	chr1-5060066	5.158509159	6.309627381	5.388525969	5.248910677	3.459089976	5.372217367	6.121447301	5.655460511	5.514093352	5.837734602
chr1	5060098	chr1-5060098	9.051295272	8.245568146	7.88603115	9.019148718	9.795527855	7.663535007	9.313073601	8.266500797	7.265140856	9.192079138
chr1	5060134	chr1-5060134	7.479314359	6.653085564	6.572818086	6.980218505	4.902988719	3.903251446	5.794490209	5.106170098	8.306325159	4.154278627
chr1	5060169	chr1-5060169	10.49129384	10.53496621	10.49238316	10.57488612	10.60628424	10.4400773	10.42994564	10.68022071	10.694939	10.51964353
chr1	5060209	chr1-5060209	5.359074098	6.217213129	6.159457254	5.295753113	6.451954146	7.481141921	4.55361646	3.795997348	4.727350744	4.623702926
chr1	5060245	chr1-5060245	11.43639058	10.69587545	12.5624708	10.96945954	11.84299409	12.81086732	12.22957381	10.99385073	11.31104436	12.17091166
chr1	5060282	chr1-5060282	4.102508192	6.100533613	4.542201408	4.296293416	5.392406023	4.549868323	5.244599896	5.582598957	6.006901612	5.820536264
chr1	5060323	chr1-5060323	7.057141107	7.798140669	7.659714969	7.898944686	7.892026151	7.762842571	7.749335507	8.8146091	7.519640265	7.552398466
chr1	5060357	chr1-5060357	8.485550865	9.622437292	9.858743842	10.14561162	9.123662443	8.881896101	9.094984108	9.623987837	10.52468931	11.38613852
chr1	5060394	chr1-5060394	6.432574884	4.337990389	7.199291746	4.965988476	9.360085529	8.178878672	8.399831893	8.090296944	8.145900746	7.391124695
chr1	5060429	chr1-5060429	7.140201603	5.938564132	5.78472559	5.383625264	5.975591852	7.299143486	5.788664654	4.994636421	6.980330491	6.782012306
chr1	5060463	chr1-5060463	6.924385738	7.324804964	8.030521018	9.121566957	4.876702037	6.854878825	5.287282167	7.621426297	6.088301181	8.234604406
chr1	5060499	chr1-5060499	5.384961138	6.159633822	5.470190527	5.984078325	5.035138959	7.172986472	5.54712406	3.986502466	5.539982757	6.128277991
chr1	5060534	chr1-5060534	10.03120583	9.722227542	8.898275286	8.984427546	9.530728453	9.392182134	9.206167459	7.997359264	8.683894241	9.76531744
chr1	5060569	chr1-5060569	4.921706766	5.37603396	6.794859537	5.89829668	4.04289353	5.988306435	5.005043116	5.485421472	5.629201439	6.141539513
chr1	5060600	chr1-5060600	6.739019364	7.017760922	6.47991844	6.520180102	6.746526696	6.495412281	6.501393516	7.157265314	6.191646531	6.127275295
chr1	5060638	chr1-5060638	5.608437348	5.333584934	4.655336572	5.57795407	4.572015258	5.866243683	2.883265089	5.403258897	5.668277361	5.534196157
chr1	5060674	chr1-5060674	3.701203456	3.96977115	3.233380057	4.212215347	4.209147848	3.156964825	3.414401394	4.544374337	4.080939348	4.467243145
chr1	5060714	chr1-5060714	10.07232858	10.13406421	10.30799291	10.23663546	10.15037816	10.09861203	9.939778626	10.20567318	10.03034628	10.41406207
chr1	5060750	chr1-5060750	4.662297056	4.788086722	5.003990901	4.452840325	5.438806745	4.118875184	3.68791063	5.224672455	3.429126117	3.076044544
chr1	5060786	chr1-5060786	9.522002721	9.69801569	9.578718667	9.410168393	9.801219178	9.027572852	9.453312618	9.140735185	8.739636766	8.891985992
chr1	5061345	chr1-5061345	8.601149949	7.633334382	6.634014364	6.655068674	7.149920007	9.042918102	8.374498513	9.6024388	8.419409041	6.038643154
chr1	5061385	chr1-5061385	9.817420026	6.034700965	9.403848742	5.296024915	4.469432499	6.600704581	7.706762463	5.240531528	4.204165141	2.488456052
chr1	5061421	chr1-5061421	4.805444427	3.904414805	5.442564034	3.699535914	5.579744317	5.378841463	2.785331335	3.627810652	4.344741717	6.15725834
chr1	5061454	chr1-5061454	8.944749217	8.351881804	9.753177292	8.665578946	8.232657297	8.357888271	8.038110172	8.899152294	6.872574466	8.267132095
chr1	5061491	chr1-5061491	9.877719766	7.89619554	9.954460025	7.557503169	7.751726316	7.01229487	4.265348223	7.345678335	6.484885807	4.252532421
chr1	5061522	chr1-5061522	6.589309369	5.22993216	4.093447472	4.118850978	6.397010661	3.409543636	2.815465703	5.280637139	4.342300118	2.119495117
chr1	5061556	chr1-5061556	8.193978726	7.642843506	5.953538731	7.884890881	7.02599904	4.715837071	6.827490511	4.674494303	6.589709775	6.445471794
chr1	5061591	chr1-5061591	8.924100403	8.596297856	9.567866085	10.58901631	9.159199281	8.665299911	9.416691288	7.570482947	8.707686743	8.74139784
chr1	5062105	chr1-5062105	15.75202379	15.43886161	15.48440867	15.79690176	15.48174927	15.08847691	15.13350469	15.01065069	14.58787321	15.0216418
chr1	5062165	chr1-5062165	15.12270182	15.44579912	15.21172501	15.58432207	15.02412806	14.96908813	14.80886107	14.69705986	14.82544947	14.66552249
chr1	5062209	chr1-5062209	14.76819319	15.453148	15.25199584	15.55320767	15.27478891	14.86670258	14.84330474	14.63958219	14.99114521	14.87991915
chr1	5062274	chr1-5062274	15.10498368	15.09787963	14.93982369	15.22596626	15.14112605	14.39335325	14.56431545	14.85328606	14.90062757	15.02704187
chr1	5062341	chr1-5062341	14.87969916	14.75611319	14.74491088	14.80412555	14.64759601	14.57708462	14.57738359	14.57797556	14.47244821	14.42009055
chr1	5062375	chr1-5062375	14.50342658	14.51932499	14.51250413	13.95602879	14.39615881	14.21594205	14.26214521	14.38230148	14.37746423	13.78197154
chr1	5062411	chr1-5062411	14.71779122	14.65251223	14.75975943	14.48032794	14.35243766	14.44896815	14.81567034	14.63244628	14.49248713	15.05124547
chr1	5062508	chr1-5062508	14.81671236	14.9251638	14.66376382	14.90189336	14.65799476	14.68298826	15.02477479	14.73900508	14.88555758	14.6119253
chr1	5062549	chr1-5062549	14.69667206	15.02679423	14.64743152	14.68393821	14.22499929	14.72221832	14.75638085	14.63103736	14.76562903	14.63037978
chr1	5062581	chr1-5062581	14.44700701	14.68242813	14.5763773	14.50432893	14.5394238	14.46595592	14.38438247	14.35359863	14.63306539	14.48002906
chr1	5062631	chr1-5062631	14.63309949	14.81356567	14.73980179	14.95833875	14.67491218	14.79248174	14.79740242	14.88510963	14.88452811	14.86497391
chr1	5062675	chr1-5062675	15.12000344	14.65446161	14.4259529	15.1481847	14.91969004	14.84415293	14.46655724	14.80807558	14.62306865	14.90305557
chr1	5062709	chr1-5062709	14.66750616	14.12643665	14.3157415	14.43879574	14.61217015	14.42994002	14.58047746	14.43550153	14.29411985	14.56408611
chr1	5062744	chr1-5062744	14.01348528	14.28224223	14.28132514	14.45623152	14.48333399	13.96046417	14.24520797	14.20762415	14.20987859	14.25873362
chr1	5062782	chr1-5062782	14.50853115	14.46192187	14.51971434	14.38085947	14.03253935	14.58629306	14.30906403	14.48070132	14.53576158	14.27841371
chr1	5062846	chr1-5062846	14.63681877	14.79147356	14.60761955	14.87110648	14.79642469	14.47511624	14.77213885	14.61130682	14.28591221	14.4623064
chr1	5062978	chr1-5062978	14.72184518	14.98208728	14.77291821	14.78487217	14.7640235	14.81801279	14.69681876	14.70009477	14.70097246	14.81355823
chr1	5072797	chr1-5072797	10.27386203	11.27361478	11.16156008	10.62683684	10.89644328	10.47876195	10.77207803	10.63967019	10.33690358	11.00809296
chr1	5072837	chr1-5072837	8.986424471	8.982547733	8.674675618	8.7122396	8.928589754	8.934282902	8.884581672	9.193545077	8.423337592	8.827733893
chr1	5072875	chr1-5072875	8.648384452	8.479721485	9.124765784	8.582090501	8.397422331	8.094108278	8.821163318	10.04777731	9.876472868	9.450309415
chr1	5072914	chr1-5072914	11.42794315	11.4098411	11.78325663	11.18267666	11.24251984	11.26666685	11.07999861	10.52538916	10.91595497	10.75156904
chr1	5072953	chr1-5072953	13.63783186	13.64367721	13.23756535	13.05032687	13.19890405	12.90839888	12.57780403	12.97500885	12.91936188	12.72731728
chr1	5072990	chr1-5072990	12.97397262	12.977868	11.99244374	12.41268259	12.30910931	11.62438362	12.18490569	11.59458019	12.01098144	12.12198327
chr1	5073027	chr1-5073027	13.58196424	12.95262885	13.04557692	12.68760305	12.94476595	12.18299613	12.11546137	11.57337221	12.26752415	11.62168629
chr1	5073064	chr1-5073064	11.75405405	12.4852564	12.26006075	12.80084254	12.35467476	10.68648276	11.45150825	11.20573657	10.77969935	10.94207947
chr1	5073104	chr1-5073104	13.58085488	12.80738202	13.40800337	13.0943692	13.06232298	11.27516155	11.57951885	11.81655888	11.26407178	11.55412462
chr1	5073145	chr1-5073145	12.42721958	11.78922113	12.8539831	13.06171409	12.45721357	9.799107344	9.983619225	10.75408307	10.78820236	11.38460712
chr1	5073182	chr1-5073182	14.07050708	14.00390513	14.0498621	13.96943386	14.13276106	11.8254401	11.98703392	11.67095227	11.73362424	11.7917667
chr1	5073220	chr1-5073220	12.51406663	12.47437902	11.35761676	12.19993892	12.51433096	9.054046261	9.739006454	9.524833262	9.782004581	10.60104779
chr1	5073256	chr1-5073256	12.65271699	12.5821397	13.22326792	12.87482875	12.53199726	10.05292805	9.81821541	10.01017833	10.04239469	10.26548133
chr1	5073287	chr1-5073287	14.01580466	14.10857522	13.74601308	14.08712992	13.71285526	10.87975604	10.90366478	10.523305	10.79577673	10.6268697
chr1	5073328	chr1-5073328	15.92039259	16.07865682	16.8105234	16.49327742	16.42430323	13.06585852	12.47847675	12.65979416	12.57536088	13.02611997
chr1	5073375	chr1-5073375	14.52844113	14.0995993	13.8693663	13.17408218	13.65826865	10.34203659	9.994074596	9.990265218	9.997093819	9.993962058
chr1	5073410	chr1-5073410	14.37829844	13.78043841	13.50767383	14.87713963	14.74571686	10.65768534	10.79375049	10.86519327	11.11681675	10.99932022
chr1	5073446	chr1-5073446	10.51642733	11.29829574	12.00568581	12.31671196	10.53230337	7.39996888	7.880536483	8.681012105	6.923173976	6.443792233
chr1	5073543	chr1-5073543	16.59461742	15.2107694	15.71748229	14.6971422	15.51555034	11.93017008	12.1291719	11.80270869	12.33535692	12.19635422
chr1	5073588	chr1-5073588	16.47625119	13.50120769	14.99882959	14.56194663	14.46568324	11.20669795	11.12940424	11.07455448	11.13786998	11.04484563
chr1	5073623	chr1-5073623	13.47706021	14.88357402	15.35288245	14.89875934	13.90751083	10.80884074	11.31998705	11.38785621	11.35771733	11.19178805
chr1	5073661	chr1-5073661	7.543122621	10.58370359	8.877769019	10.00672779	9.537089051	7.16579282	6.155745623	8.196506725	8.134592833	8.395955956
chr1	5073692	chr1-5073692	6.702958572	7.528650661	10.58898669	9.049541973	8.223633873	4.371161923	4.888891828	4.87653569	4.65136722	5.118561618
chr1	5073726	chr1-5073726	7.194247348	7.088546755	4.458884796	7.737356755	7.830587166	3.354219837	4.880722971	5.353941241	4.605373948	3.419072258
chr1	5073761	chr1-5073761	11.89551331	9.643336653	11.34095971	5.524398413	6.025245023	2.552285775	6.47586971	6.165009193	4.904676304	3.749305863
chr1	5073798	chr1-5073798	6.737551839	4.815373989	8.881778544	8.52043507	4.577055281	4.553938902	6.992839211	3.116055631	4.119170242	3.944056654
chr1	5073834	chr1-5073834	6.228965437	4.115754982	4.565707325	5.901637461	4.072636892	4.510674908	3.572715545	4.047490224	4.170022362	4.910414746
chr1	5073872	chr1-5073872	5.436016613	7.308770266	8.097858525	5.53486286	6.444584133	3.368040407	3.536439987	4.398069155	6.288070576	4.059219192
chr1	5073904	chr1-5073904	5.919290018	5.289908652	5.913259804	6.201551869	6.689873502	3.994623559	4.028120016	3.616687604	3.853466385	3.720263999
chr1	5073945	chr1-5073945	5.703639489	5.280472361	5.082411211	4.907944288	4.844541796	4.107239106	4.071420831	3.259088608	3.255498338	4.506800714
chr1	5073981	chr1-5073981	4.553110297	6.964149095	5.345898441	6.95416436	4.601179727	3.81970015	4.307662281	4.56695765	3.014887378	4.698929101
chr1	5074017	chr1-5074017	3.939877866	3.939459556	4.22913797	4.23287638	4.578841154	3.650267273	3.272475396	2.667883282	3.021636827	3.43590148
chr1	5074050	chr1-5074050	8.032781597	7.072177784	7.011915253	6.01463121	5.378246037	5.623026541	6.716602287	4.24156132	6.987141296	6.954101535
chr1	5074099	chr1-5074099	4.199355361	3.636805277	4.041968852	4.202404253	4.294059821	3.73944428	3.414952952	3.29537654	4.513950181	3.301088204
chr1	5074135	chr1-5074135	3.889200632	4.017826261	4.461157779	3.397169376	4.123563417	3.176686441	4.131820443	3.976882202	4.052004232	4.103652279
chr1	5074169	chr1-5074169	5.918843016	4.459522714	6.354711691	6.922316503	5.702679609	6.209659441	6.281734155	6.666393727	6.756759897	5.505126179
chr1	5074203	chr1-5074203	8.091890617	7.753426262	8.330383636	7.210733962	7.300257603	8.494746944	7.368023687	8.937082017	7.692953251	7.360032504
chr1	5074244	chr1-5074244	4.972389177	6.068105827	6.674890668	5.695568081	4.328615335	5.624969325	5.461294647	6.4080125	5.24003772	6.324519425
chr1	5074280	chr1-5074280	4.027085222	5.871597751	6.080462502	5.372016817	7.667260338	5.984934398	3.880258691	6.727937444	5.369108203	4.352257452
chr1	5074316	chr1-5074316	7.686523553	7.470120536	5.336927118	3.001422328	4.774321444	6.231779707	6.476637298	6.494715825	4.69688503	3.075809257
chr1	5074356	chr1-5074356	6.605448651	4.864508121	5.980086405	3.4310701	5.112597579	4.49416625	7.11722544	5.539529226	4.979038048	7.193952503
chr1	5074391	chr1-5074391	3.086986461	3.919369273	4.820691185	3.843096552	2.362777494	4.759642606	3.75326946	4.176599298	4.486938311	3.977291668
chr1	5074429	chr1-5074429	3.483732927	3.186008032	3.272319219	3.302567115	3.853945662	3.305169105	3.375195292	3.632701125	3.594882002	3.626316642
chr1	5074466	chr1-5074466	5.618199059	7.542440771	7.424297156	6.463085968	6.981815865	6.720242215	5.511875074	6.828136423	6.523284039	7.039803646
chr1	5074502	chr1-5074502	4.979874132	5.818746018	4.241702425	5.463554067	6.521395983	4.798349491	4.897836871	5.253346401	4.277067561	5.439207631
chr1	5074535	chr1-5074535	8.401685456	8.318172923	7.867300774	8.055272824	8.214410533	7.884621002	8.149230962	7.753702502	7.30802741	7.781456377
chr1	5074573	chr1-5074573	4.826625163	4.892183761	5.836431556	4.707932469	3.101650266	4.981960222	6.52060263	4.190286715	4.665530173	3.666915109
chr1	5074613	chr1-5074613	6.862114603	4.924050036	5.72628653	5.782490127	5.338791017	5.343156307	6.843982953	5.403824711	6.870102662	8.505065773
chr1	5074647	chr1-5074647	7.221849012	7.507286851	7.27790271	7.037708929	8.280890083	7.650611647	7.373479443	8.113882995	7.261453965	8.116613216
chr1	5074748	chr1-5074748	4.415563085	4.278907301	3.392013663	3.802888896	3.334993198	2.871441329	3.898425178	2.852895284	2.651150613	3.521418438
chr1	5074783	chr1-5074783	7.087886176	7.783534511	9.205429129	7.535760721	7.56941641	7.678249918	6.853206744	7.2555281	7.396115788	6.808806085
chr1	5074814	chr1-5074814	6.733938474	3.741873309	6.566641801	4.193764897	6.804741843	5.687446532	5.216823485	5.014308731	4.245450734	4.956634486
chr1	5075132	chr1-5075132	3.072588761	3.984689346	3.668831256	4.156759117	4.15571243	4.139852348	3.418664926	4.845612276	3.737784817	4.115254844
chr1	5075163	chr1-5075163	3.750761363	3.513882349	3.969915191	3.566907958	3.192093171	3.52848949	3.502037244	3.702382362	3.233424434	3.693836557
chr1	5075201	chr1-5075201	5.967300292	5.125317824	7.841673369	5.245290424	6.187413089	4.17730191	5.893553795	3.707130769	6.69702843	7.236785125
chr1	5075232	chr1-5075232	3.868875265	3.921210421	3.624519279	3.852841839	3.661469638	3.399856303	3.056141634	3.843608481	3.696646908	3.316142215
chr1	5075265	chr1-5075265	5.431039658	3.724263614	4.33841759	3.570278489	4.612613031	4.647520349	4.628812925	4.576181946	4.207586625	4.300037922
chr1	5075297	chr1-5075297	3.391676657	3.129508638	3.670801649	3.3046016	3.247827948	3.269744712	3.024549116	3.251984039	3.471937666	3.35510953
chr1	5075334	chr1-5075334	2.927413019	4.695412863	3.95481358	3.061226538	6.099601443	2.896384397	4.263092511	3.251505481	4.648757906	3.444126512
chr1	5075374	chr1-5075374	3.842441612	3.562004473	3.911064311	3.234328774	4.72283177	6.451605006	4.691107109	3.399799523	4.717070191	3.665028604
chr1	5075410	chr1-5075410	3.536718657	3.20530217	3.198300062	3.522670471	3.677235541	3.678028234	3.778652412	3.406364492	3.705222661	3.804800543
chr1	5075446	chr1-5075446	4.019233292	6.534647755	6.005474671	4.21955597	2.856244207	6.19817576	4.850948863	1.776110548	5.323335093	5.285157357
chr1	5075484	chr1-5075484	8.586339745	7.770315799	7.623847977	7.585901757	7.874652512	8.786314607	8.181221635	7.33304582	7.33380113	7.89029928
chr1	5075520	chr1-5075520	12.75882202	12.33897652	11.96315638	12.35006408	12.43788445	12.46319304	12.31392591	12.60850396	12.84122225	12.12560399
chr1	5340301	chr1-5340301	3.697446001	3.811192537	4.245559912	4.651283748	4.362037506	3.460645989	4.04479434	4.338268941	2.968609321	3.007347042
chr1	5340337	chr1-5340337	6.181252385	6.579314148	6.52830486	4.721938242	7.885275622	6.367461615	7.461686027	8.511148104	7.244938508	7.94724893
chr1	5340376	chr1-5340376	4.753920358	6.998749271	6.642368446	5.333909097	5.523870444	6.780804742	4.188785848	6.671701315	5.685811649	6.070335639
chr1	5340412	chr1-5340412	6.75304821	5.449325768	4.80679171	4.751951206	4.987504375	7.279946334	4.407776761	4.621023271	6.062181327	7.065671122
chr1	5340449	chr1-5340449	3.676045727	4.284658924	3.954311686	3.761638182	4.389938578	4.676945357	3.479019423	4.057870081	3.431238837	4.00156267
chr1	5574976	chr1-5574976	3.31233337	3.440302594	3.495162029	3.475330015	3.386505311	3.404666187	3.450398961	3.422992254	3.453062536	3.378995256
chr1	5575014	chr1-5575014	7.819883512	7.805195721	7.516186301	7.931475314	8.385712073	7.983852228	7.032221645	7.389362083	8.668379839	7.15514826
chr1	5575051	chr1-5575051	4.627541682	6.437892368	5.226429081	5.828380593	3.922482717	7.011328671	5.898193477	3.074480025	6.444081184	3.188243841
chr1	5575082	chr1-5575082	7.894943896	6.789709968	8.4319529	7.823846765	8.340988927	7.545715988	8.229529864	8.150017247	8.376161467	8.819553119
chr1	5575120	chr1-5575120	3.39079532	5.686735725	3.01232348	4.397389114	4.970803309	2.727620502	6.068236392	5.800446466	5.337657189	6.327113258
chr1	5575155	chr1-5575155	6.560901913	5.231343534	5.261423651	4.393750844	6.090306097	5.099634581	5.890072095	5.399134642	4.544487666	4.335772086
chr1	5575191	chr1-5575191	4.381982127	4.179105735	2.991425039	5.549208311	4.190693525	1.468497342	5.569547279	4.306007113	4.742674859	5.013436875
chr1	5575225	chr1-5575225	4.584696653	4.22114776	4.784797733	4.842313097	4.597357009	5.003820239	4.311196276	3.079550213	3.243425524	5.270046674
chr1	5575261	chr1-5575261	9.454433503	8.778472975	8.729794966	8.596088733	9.764560555	9.382562063	9.74297017	8.747367285	9.755291627	8.642955352
chr1	5575294	chr1-5575294	4.429208876	4.230984113	4.353673528	4.32268857	3.291320568	4.574771388	3.830265022	3.648659653	3.602552691	3.824958527
chr1	5575330	chr1-5575330	5.099035448	5.016834564	7.558971791	8.161680739	6.361831986	7.485120881	6.983140928	5.370038796	5.595602136	5.397484981
chr1	5575375	chr1-5575375	3.539841432	3.484504587	3.460100853	3.258223433	3.52758274	3.546159152	3.456929707	3.483904801	3.470703703	3.332324259
chr1	5575406	chr1-5575406	4.936701801	5.465657654	4.948292986	5.275878664	5.543385503	5.907257703	6.172776931	4.927425541	5.938600572	5.544035838
chr1	5575441	chr1-5575441	9.872121524	8.749697896	9.703890352	9.747662301	9.126611341	9.372466256	9.811456663	9.638478026	9.859594676	9.5692653
chr1	5575476	chr1-5575476	5.709202692	4.340147201	5.375644539	5.947979242	6.986599594	4.70448001	5.183218551	5.433709089	4.918025871	6.59372387
chr1	5575514	chr1-5575514	4.783649103	4.199318114	6.829116802	3.683576427	6.703849067	6.161589779	4.168202811	7.112427717	3.497445921	4.399098788
chr1	5575546	chr1-5575546	7.443694898	7.163966636	6.582901172	6.641123405	7.799978075	6.905600674	7.768894511	7.423303222	7.362931704	6.57479328
chr1	5577426	chr1-5577426	4.945511899	5.006877168	5.066115715	4.342379998	4.75121141	4.355498448	4.538702966	4.98845172	5.214997915	5.267031634
chr1	5577464	chr1-5577464	8.483365026	8.016844631	8.644932977	9.099340241	7.654532874	9.078529932	8.804023135	8.884020776	8.04816553	8.499844001
chr1	5577501	chr1-5577501	5.582577316	3.20697372	3.729561924	4.562514791	5.604122655	4.839834679	3.816844767	4.249396022	4.464573897	3.913990579
chr1	5577537	chr1-5577537	8.238731308	6.523658121	6.36593463	7.927673805	7.134510726	8.886375052	6.296370867	7.933661232	5.907347465	7.307599848
chr1	5577573	chr1-5577573	5.131313465	5.548336485	5.070658874	4.277911214	7.799571783	4.867143466	6.229142072	7.156790316	5.993941858	3.498005172
chr1	5577611	chr1-5577611	4.676243192	4.583816388	4.800810924	3.901471906	5.125249548	4.455638759	4.729650689	4.257190506	4.137616234	4.335500932
chr1	5577643	chr1-5577643	9.437718307	9.796240038	9.454587651	9.549503129	9.865016754	9.824284637	9.691376576	9.640714002	9.615414187	9.677756823
chr1	5577679	chr1-5577679	4.196239597	3.890703034	5.785671523	6.271306785	6.789508959	2.999406662	5.301213084	5.618059581	5.552402891	5.585087998
chr1	5577717	chr1-5577717	6.416199278	7.209982039	5.380168509	6.051057824	7.053373244	6.421028599	7.078650131	7.083946753	5.790483358	5.976379626
chr1	5577753	chr1-5577753	8.678186814	10.72860871	10.07494068	9.427870303	8.92625761	8.737883677	9.304851378	9.999583053	9.51091954	9.194128527
chr1	5577790	chr1-5577790	6.052124946	3.396223176	6.89797144	6.890991644	5.509167685	7.156227966	4.852462551	7.029873855	7.181243014	6.923988736
chr1	5577826	chr1-5577826	5.533563602	5.249233547	4.708804767	4.730259461	6.35863366	4.119910546	5.513940313	4.564032331	7.061553494	4.981204627
chr1	5577861	chr1-5577861	9.218614804	10.05129556	9.316273759	9.343499311	9.091970619	8.809888659	9.018668549	9.980073627	8.954048819	8.324386601
chr1	5577897	chr1-5577897	4.666407908	5.6905867	4.270405536	3.774294963	3.85534207	4.214603895	4.306742838	3.292883485	4.496692233	4.394649559
chr1	5577935	chr1-5577935	6.604824576	4.344360286	4.787648617	6.898371849	-0.784518267	7.288289321	5.141677778	5.446383591	2.330811656	8.62708349
chr1	5577976	chr1-5577976	6.659731255	3.910320018	3.060760142	3.124079019	3.006026751	6.013407756	3.680405303	7.902630948	5.242962121	4.010799177
chr1	5578010	chr1-5578010	7.980044006	8.653428514	8.224476356	9.408738211	8.684397628	7.954461464	8.809171989	7.782970262	8.454742288	7.950014351
chr1	5578048	chr1-5578048	3.360243454	3.605255261	3.566462177	4.065879864	3.632878447	3.646001956	2.781574059	3.225145848	3.306418992	3.710787055
chr1	5578084	chr1-5578084	6.269461968	6.323503503	5.970880722	6.787673364	5.691572159	6.931751829	7.091950345	6.449712047	6.983353801	6.378982932
chr1	5578120	chr1-5578120	0.676822396	4.462594278	7.016066694	4.085035544	4.32011356	7.124228614	4.843775121	4.561216035	4.176999506	6.010454337
chr1	5578159	chr1-5578159	4.049555041	4.245936343	3.109164904	4.066949385	3.007626794	2.927218957	4.181503322	2.853089859	3.272475474	3.30803209
chr1	5578193	chr1-5578193	6.417773817	4.312231997	3.908933578	3.493434743	4.989424633	4.543438676	4.800246776	5.216221443	5.810892673	6.51763678
chr1	5578229	chr1-5578229	7.843951688	7.965874781	8.400951238	8.241305591	8.431393794	7.907752809	8.174115502	8.321290982	7.729510601	7.952625937
chr1	5578262	chr1-5578262	6.743607348	8.3619603	7.590076227	7.150700322	8.666920798	7.007740018	8.536523748	7.699953103	6.682085884	7.813547438
chr1	5578302	chr1-5578302	6.463758021	6.531886364	8.244208135	7.264718057	7.214418126	6.552829404	6.623802626	7.984139031	7.324515762	7.62179737
chr1	5578341	chr1-5578341	5.958080795	4.62816957	6.083343752	6.570811189	5.626339892	5.295096228	6.304265831	5.942062186	4.780024929	5.333664772
chr1	5578376	chr1-5578376	11.1562601	11.77947148	10.86903812	11.36968972	10.71053393	10.94828107	9.936139544	11.79670489	12.20456698	11.26758512
chr1	5578412	chr1-5578412	10.91534072	9.564354363	8.681139967	9.328615412	8.566962788	9.518955418	9.234278414	8.886142634	9.657439493	9.712686952
chr1	5578448	chr1-5578448	11.41583166	11.59761927	11.46338868	11.54421734	11.4745427	11.57141267	11.84807165	11.67761083	11.23848394	11.87063255
chr1	5578482	chr1-5578482	9.933411732	10.66902192	9.706469064	10.02661682	9.999592874	10.03742183	10.21590614	9.230991455	9.612817588	10.38326836
chr1	5578516	chr1-5578516	10.55770233	10.68693273	11.11900614	10.60839389	10.91683328	10.82506653	10.92757248	11.03385572	10.43230218	10.84184626
chr1	5578550	chr1-5578550	12.03705802	12.12511533	12.06625637	12.14689651	11.9645989	12.09811354	12.05193823	12.07637373	12.01046137	12.0279812
chr1	5578584	chr1-5578584	10.79733137	10.82453332	11.36800376	11.46747433	9.764748766	10.9833782	10.88235387	10.6854558	10.39493693	11.05765652
chr1	5578621	chr1-5578621	12.71038498	13.16583044	13.01084298	12.6791218	12.6462021	12.91679952	12.94024998	12.90444657	12.53006303	13.14240201
chr1	5578657	chr1-5578657	11.73540884	11.84871132	12.31744539	11.79208752	12.15537906	12.05077665	11.93105393	11.97900111	12.04335177	11.68010567
chr1	5578688	chr1-5578688	12.83077415	13.46535657	13.50710433	12.91606606	13.3906177	13.33983743	13.04776528	13.35209403	13.51091311	13.4762742
chr1	5578724	chr1-5578724	11.44120952	11.37051782	11.55005899	11.01146281	11.53545883	11.28738682	11.38395299	11.40114646	11.57936249	11.1573461
chr1	5578758	chr1-5578758	11.48694112	10.7664552	10.90026203	11.08068276	11.2438078	10.76456785	10.76969632	10.71837712	10.82527253	10.80150592
chr1	5578795	chr1-5578795	12.51829771	11.77397655	12.43773772	11.14456809	11.75525797	12.19588082	11.43646076	11.9134107	11.88025871	11.99057798
chr1	5578831	chr1-5578831	11.89525104	11.75289785	11.60622006	11.4715568	11.63305073	11.54662257	11.74205253	11.76162774	11.69739764	11.52102603
chr1	5578866	chr1-5578866	13.25149492	13.30369397	13.36856859	13.02580693	13.16385604	13.11660141	13.39785253	13.05198985	12.95421706	13.27551574
chr1	5578902	chr1-5578902	12.61613754	12.00205206	12.48354027	12.61344016	12.83477093	12.37772607	12.41877692	12.04272151	11.94522111	12.59786317
chr1	5578940	chr1-5578940	6.74589237	8.176549221	7.473948924	7.759794369	8.447498328	6.76773537	7.596331566	7.05075353	8.000503868	7.959758453
chr1	5578976	chr1-5578976	10.87446421	11.04956135	10.96705188	11.06104834	11.17969949	10.97549533	10.88199561	11.13448298	10.9737856	10.87584708
chr1	5579016	chr1-5579016	12.54927345	13.14772896	12.74113851	12.86440032	13.17037735	12.94876305	12.98103507	12.7087401	12.87443041	12.77587267
chr1	5579052	chr1-5579052	10.53240633	9.452209051	10.30850136	10.95907498	9.935734163	10.52154426	11.15694346	10.50889792	10.6590966	10.53172833
chr1	5579089	chr1-5579089	11.47481496	11.9564622	11.40765481	12.23292018	12.056022	11.48457543	11.91201379	11.71241267	11.80691916	11.56637292
chr1	5579128	chr1-5579128	10.95485641	10.13086577	10.21900625	10.04571327	10.53389452	10.52923326	9.933103208	10.48891238	10.28948276	10.05078818
chr1	5579165	chr1-5579165	11.61469957	11.82786541	11.97225162	11.90983963	11.94028288	11.71004111	12.19012164	12.17609785	12.12239163	11.87725707
chr1	5579201	chr1-5579201	12.30932337	12.15838161	12.12752482	12.51057187	12.15489558	12.14990253	12.31687493	12.41922023	11.99332111	12.05145377
chr1	5579238	chr1-5579238	12.93689131	12.49909144	12.85935172	13.01858367	12.95112152	11.81468712	13.05754849	12.3991413	12.92874799	13.22319654
chr1	5579274	chr1-5579274	11.36561726	10.93179377	11.21170193	10.82124655	10.37801353	10.56559737	10.88072342	10.71643356	10.75394394	10.73518758
chr1	5579310	chr1-5579310	9.738642006	8.36051921	9.410472145	8.52186548	8.621185722	8.01975728	7.584428127	7.935045763	10.09430792	8.445460983
chr1	5579345	chr1-5579345	9.526954804	9.37217092	9.515023889	9.058712005	9.070883877	9.991618084	9.1886028	8.872015641	9.185337861	9.291194728
chr1	5579382	chr1-5579382	9.337954671	9.154814056	9.210039839	9.3828905	9.281878164	9.176956322	9.207776348	9.216004089	9.374164037	9.118049174
chr1	5579482	chr1-5579482	10.43384691	10.19199057	10.19107024	10.06278865	10.38076742	10.44617385	10.3205644	9.96195189	10.67415901	9.958036538
chr1	5579518	chr1-5579518	7.743127325	8.918316699	6.847134958	6.766325731	8.637545599	4.880717633	7.069527399	5.653789078	6.577037368	5.467259706
chr1	5579559	chr1-5579559	5.364502581	5.307514356	5.620287243	7.637292684	6.924069818	5.55696708	7.136272729	5.372669052	8.335549466	5.40788769
chr1	5579596	chr1-5579596	6.809252047	4.992046139	5.352473307	7.49561692	9.777666601	5.770654503	4.377616904	6.355120851	7.942077013	5.310653597
chr1	5579634	chr1-5579634	9.748752099	10.04185231	9.146232839	9.780610572	10.2287357	9.36681551	9.786086174	9.636742865	9.774513014	9.601817718
chr1	5579670	chr1-5579670	7.660217347	6.633586553	8.043922837	6.788273282	6.796508353	7.333239324	7.710157864	6.944076913	7.286816994	7.174353531
chr1	5579705	chr1-5579705	6.281965562	5.848052312	2.603409456	6.874082903	5.342597455	7.191216151	7.315789878	4.6125517	3.780422527	6.872749609
chr1	5579740	chr1-5579740	6.580328947	6.047830559	6.213695602	6.570836847	4.811012108	5.777344496	4.226057033	4.650800005	4.535430094	8.096161047
chr1	5579778	chr1-5579778	6.292303924	4.826697067	4.349811485	7.328815782	5.750938374	4.463451732	5.73221706	6.052703239	5.494390188	7.666630667
chr1	5579819	chr1-5579819	8.00516053	8.713368725	8.231865769	8.525790553	7.760009002	8.340095605	8.363461497	9.401672722	8.577945788	8.594823866
chr1	5579917	chr1-5579917	5.92917206	8.935888865	7.558194956	7.300553456	7.783636315	8.304456963	8.877206166	8.688926489	9.051322872	5.746751341
chr1	5579953	chr1-5579953	3.804882102	3.627072203	3.741375757	3.767704732	3.636596927	3.899755738	3.508388532	3.637965761	4.133839946	3.483942099
chr1	5579989	chr1-5579989	7.725819571	7.259841903	7.812784909	8.089759648	6.652518874	8.44282603	8.046705769	7.882308614	8.554801263	7.415179052
chr1	5580025	chr1-5580025	9.872878579	10.08666608	9.808955123	10.18460418	9.813687101	10.33181518	9.863455698	10.61569725	9.7744191	9.446038462
chr1	5580062	chr1-5580062	8.259387214	9.14672281	8.156476556	9.292968358	8.703550974	8.063175437	9.098867084	7.835951229	8.180853405	8.48368377
chr1	5580099	chr1-5580099	3.163216241	5.776285245	7.535599437	4.025679321	5.947998271	4.718479043	3.641873475	3.317127429	3.876829071	5.784690235
chr1	5580139	chr1-5580139	7.793958517	8.428481166	8.11220842	7.168670781	6.932946203	7.938703707	8.002168378	6.706248052	7.498224516	7.58054801
chr1	5580180	chr1-5580180	7.326019357	7.178848596	6.637392636	5.078944689	5.383684368	8.463613821	8.667116409	8.108282185	3.756791881	5.550582619
chr1	5580220	chr1-5580220	3.886714585	4.219988133	5.363694641	3.947831638	3.552079714	3.90714129	3.414190256	3.384226924	3.2218341	4.089028595
chr1	5580261	chr1-5580261	10.14359861	10.08485316	10.52992646	10.25966256	10.4385751	9.821286922	10.1796073	9.730782851	9.866122122	9.915117374
chr1	5580300	chr1-5580300	9.501419606	7.937184437	9.278488251	9.431905438	7.491518115	8.799242955	8.365892576	6.941706254	5.921892325	7.413658981
chr1	5580340	chr1-5580340	4.585052525	3.717935906	3.854215364	4.097465919	5.458175286	4.216228903	4.807812454	4.013684399	4.792107709	4.632133263
chr1	5580374	chr1-5580374	6.271462515	5.946777801	6.731761683	4.718080818	5.083459565	5.680215806	5.056664981	4.858999385	6.032888903	5.887239774
chr1	5580410	chr1-5580410	3.309727079	3.384384074	3.878512581	4.004380091	4.182980994	5.272252083	3.315883861	4.012813902	3.150831787	2.492715422
chr1	5580447	chr1-5580447	5.751320086	5.112804421	5.053138159	7.57667325	5.876622592	4.507158314	7.99664648	6.60057614	5.550261422	6.73995396
chr1	5580488	chr1-5580488	6.488132663	8.278501002	7.921201167	8.536461385	7.482791413	8.009618013	7.116436693	7.353539328	7.816266744	7.558201929
chr1	5580524	chr1-5580524	7.744632813	8.681851485	8.13849788	9.322283888	9.283067615	9.191936329	8.427183229	7.698331974	7.709658381	8.372885213
chr1	5580560	chr1-5580560	5.346071376	4.849218127	6.047706097	4.416069895	5.190513138	6.4695847	4.898207255	6.28165689	4.512437359	5.083244101
chr1	5580593	chr1-5580593	7.832081704	8.127219198	7.210649057	7.864399293	7.702335893	8.429699754	7.878757433	7.604688757	7.515176801	7.430075779
chr1	5580629	chr1-5580629	6.834417994	6.41478597	6.893629213	6.945922222	7.519605974	6.817125705	6.59221283	6.642540749	6.933260118	8.532628742
chr1	5580663	chr1-5580663	6.005734198	7.401991656	7.698767318	6.776070697	6.913085078	5.660953385	6.896016838	7.516614541	7.710349078	8.084705552
chr1	5580706	chr1-5580706	3.34292694	3.301050725	4.525587016	4.282316272	2.94608612	3.603451805	4.108803787	3.24307715	3.602005302	4.319393257
chr1	5580737	chr1-5580737	6.641974382	6.883928052	7.963703293	6.586696491	7.672838354	6.844881765	8.544126428	7.355161242	4.573579364	6.928329763
chr1	5580773	chr1-5580773	7.958572179	7.616084237	6.739749808	7.758396068	7.852412585	7.30500129	7.705601332	7.901327525	7.612005649	8.498246408
chr1	5580807	chr1-5580807	4.434342612	6.584607613	4.286657919	4.835058119	3.57845267	5.67238739	6.557686047	6.055650515	4.854688542	4.882550143
chr1	5580843	chr1-5580843	5.652349735	7.806027783	6.483852205	7.866034181	6.025739876	6.120245053	4.489493287	4.042951468	6.626761872	5.752518689
chr1	5580883	chr1-5580883	4.736788714	7.71889073	4.42342598	6.082077554	5.679544608	4.298866363	6.742742696	8.778147687	4.85614983	3.331920799
chr1	5580914	chr1-5580914	6.582126388	6.144084224	6.214158949	6.086606572	5.869762078	5.612617104	6.128660408	5.005106639	8.315811071	6.155182239
chr1	5580950	chr1-5580950	3.732254126	3.846197936	3.718431232	3.252624043	3.917046138	3.613149635	3.570316266	3.555601642	3.127778027	3.463753457
chr1	5580987	chr1-5580987	8.583582614	8.786445226	8.440326719	8.464427796	8.597062107	8.84098736	8.078679423	8.376617116	8.509890821	9.040563812
chr1	5581027	chr1-5581027	10.83888194	11.1473929	11.35910553	10.67751911	11.08523183	11.25790267	11.49227115	10.98976719	11.00743909	11.44990382
chr1	5904650	chr1-5904650	10.22132298	9.549969526	7.313114445	6.132806543	8.733716519	6.879235027	10.15830998	7.170007451	4.772751525	6.524422632
chr1	5904687	chr1-5904687	6.345278692	6.355628986	5.659850542	6.607203102	4.699197906	5.694430837	3.300509421	6.332648221	7.325689357	4.908808768
chr1	5904724	chr1-5904724	9.297655058	9.570334178	9.825517609	9.457883036	9.441209581	8.680582028	9.310591182	9.316631142	9.479558929	9.692678774
chr1	5904758	chr1-5904758	5.739902811	6.37714902	4.712367447	7.177394857	3.258793264	7.233663522	4.848695542	9.569597325	9.374061979	7.487863888
chr1	5904794	chr1-5904794	4.398451158	3.007002456	4.138423124	2.780357099	4.244209735	3.224241043	5.088765918	4.236375886	4.697254968	4.168820975
chr1	5904833	chr1-5904833	4.776781278	6.391939	5.960349578	5.300510376	5.919434538	6.951111536	6.110428526	5.14140258	4.859337708	5.175912629
chr1	5904869	chr1-5904869	6.971163961	7.32000824	7.252046091	7.312472574	8.388872899	8.347775071	7.79323259	6.655452079	7.36091178	7.648164359
chr1	5904905	chr1-5904905	8.548090061	8.597207322	6.995736037	8.013899127	8.275521018	7.058689322	7.292530478	7.912374712	9.042535325	9.102138289
chr1	5904939	chr1-5904939	4.635506352	3.733062373	5.070781495	3.527160015	4.207513319	3.772793507	3.826078997	3.769855052	3.883058941	2.955955677
chr1	5904980	chr1-5904980	8.365862173	7.123982732	7.484632655	7.113436233	7.404902751	7.579831309	8.43981836	7.62725014	6.515022273	7.536549002
chr1	5905017	chr1-5905017	7.946367814	7.654649635	7.731768246	7.041686369	7.238869294	6.819887653	6.812048104	6.391346946	7.122476159	6.057228254
chr1	5905052	chr1-5905052	11.96589001	11.41950576	12.643569	11.84187541	11.72237673	12.3107402	11.59879343	12.15747868	11.64806122	12.00523265
chr1	5905088	chr1-5905088	8.575084173	8.927834894	7.959266447	9.809780952	8.35530288	8.299389186	8.167686874	8.766696894	9.242748	8.797291806
chr1	5905126	chr1-5905126	9.265032262	7.499422239	7.755962929	9.177822875	8.224073268	9.7656855	8.382136383	7.748353267	9.037759936	8.320896546
chr1	5905163	chr1-5905163	10.91141859	9.075251356	6.200440775	7.507723985	9.555883879	10.64906528	9.575697093	8.7196053	10.16113203	10.82634537
chr1	5905200	chr1-5905200	11.17770119	10.36338498	11.3440484	10.96961192	10.71103429	11.17887508	10.29299527	11.03155157	10.8455847	10.77886917
chr1	5905236	chr1-5905236	9.476982018	8.075722262	9.909172726	11.31321967	9.236608744	10.47979238	9.630524917	9.820156055	8.134779201	8.198923468
chr1	5905270	chr1-5905270	8.9723186	9.02588591	8.107313888	7.968240597	8.557959548	9.664773798	9.386144693	8.694049616	9.224235955	9.594996636
chr1	5905302	chr1-5905302	9.533156235	9.49151567	9.311566061	9.221443124	8.750176502	9.564194062	9.002011611	9.383633655	9.283811726	9.117069147
chr1	5905338	chr1-5905338	8.287293563	8.871999443	8.456585071	8.231569958	8.731814274	8.250236531	8.135323529	7.746178453	8.604109842	8.887553676
chr1	5905375	chr1-5905375	11.19399546	9.502551859	10.94295523	10.45504834	10.67340361	11.44929872	10.35027485	11.15350405	8.957787263	9.572380168
chr1	5905416	chr1-5905416	10.50833011	10.58442207	10.90150018	12.01560938	11.48234109	10.76196415	11.28850832	11.21170314	11.275141	10.89972137
chr1	5905452	chr1-5905452	12.03255283	11.14133351	11.78409433	12.04402188	11.03950079	10.9038956	11.03889513	11.29133906	12.03597096	11.6155626
chr1	5905485	chr1-5905485	11.34830276	11.13187965	12.04720841	11.13846909	11.60570564	11.53175557	11.32043208	11.60464042	11.56197108	11.28729339
chr1	5905520	chr1-5905520	10.4165167	10.05895282	9.743554917	9.629888693	9.637015864	10.40080941	10.33212625	10.04525305	10.09993284	10.03767201
chr1	5905553	chr1-5905553	12.00248458	11.84291631	11.48599631	11.98339043	11.75296645	10.95587633	11.71730412	12.06178683	11.62208524	11.51136193
chr1	5905585	chr1-5905585	10.65956795	9.591490296	10.20403217	10.16740614	10.95408118	9.440913485	9.540299679	10.82909181	9.843617526	10.05597412
chr1	5905621	chr1-5905621	9.28139033	9.398517355	9.421034378	9.110978279	9.426739925	9.266808542	9.270669308	9.147817099	9.404399649	9.385838615
chr1	5905657	chr1-5905657	11.8146564	10.49968749	11.24249029	11.50624505	12.36013201	12.33132322	12.40874342	11.05119249	10.72932762	11.41467719
chr1	5905696	chr1-5905696	11.94085412	12.14113893	11.65031679	10.53924067	10.94475161	11.69125114	11.3352869	11.18411505	11.51453382	11.05974408
chr1	5905727	chr1-5905727	10.74462566	11.06944807	10.80130446	10.8670871	10.90699588	11.84268554	10.04263121	10.08395184	11.07329847	10.42093221
chr1	5905885	chr1-5905885	12.9967373	12.95149532	13.06070025	12.94793749	12.67953265	12.44533494	12.26919436	12.72957896	12.93067821	13.22702582
chr1	5905920	chr1-5905920	11.60531134	11.41030356	11.46192102	11.20177079	11.00569335	11.5303701	11.33418702	10.91215089	11.16191394	11.04087349
chr1	5905956	chr1-5905956	12.8055891	13.04563011	11.59291789	11.19017865	12.82607986	11.73357738	11.81280434	11.35149148	11.76928365	13.31573949
chr1	5905993	chr1-5905993	11.1099257	11.42478024	11.20151241	11.35574011	10.5605339	11.65720097	11.32643343	10.17476757	10.88484196	10.44750625
chr1	5906026	chr1-5906026	12.57871377	12.31152841	12.14239486	12.90429804	12.48297531	12.85271466	12.83584342	12.70467187	12.62152838	12.39586105
chr1	5906060	chr1-5906060	11.8412671	11.72377811	11.75149157	11.67440867	11.5529542	11.25450492	11.72393013	11.6690099	11.83974842	11.76860591
chr1	5906094	chr1-5906094	10.17080107	10.37443963	10.27366426	10.44239211	10.33209257	10.04092804	10.07693039	10.32214409	10.66770995	10.34196447
chr1	5906134	chr1-5906134	10.20893938	10.20267709	11.5662289	10.78441337	10.99551893	10.47130199	10.64597344	10.37103422	10.10563872	10.69592112
chr1	5906165	chr1-5906165	11.39525931	11.51675896	11.44378532	11.04106591	11.71589038	11.03485774	11.74142465	11.35801706	11.36400182	11.46511946
chr1	5906205	chr1-5906205	9.464408904	9.43923463	9.33177044	9.61004878	10.87185931	9.473735162	9.720719894	9.373475921	8.35353255	9.55658087
chr1	5906242	chr1-5906242	10.87195643	10.78571573	10.97963384	10.63140702	10.98872124	10.91908807	10.76840371	10.81559006	10.70713153	10.77490071
chr1	5906281	chr1-5906281	10.08006847	10.23396099	10.1060305	10.1391348	10.31024486	9.845634272	10.27011044	10.23652243	10.07487519	10.32704636
chr1	5906319	chr1-5906319	10.37836071	10.2150929	10.09677979	9.99421877	10.32599186	9.976910087	9.740461028	9.924849659	9.767483853	10.47878599
chr1	5906353	chr1-5906353	12.26764478	12.42512856	12.45960056	12.50770244	12.4957339	12.15949672	12.24672809	12.00436452	12.00392258	12.41241828
chr1	5906390	chr1-5906390	9.580882765	10.70814141	10.67330728	10.31594854	10.18745367	11.14411195	10.21421994	10.4172698	9.469529956	10.21898431
chr1	5906427	chr1-5906427	13.2662342	13.09721897	12.94849558	12.93403953	12.86651368	12.70218193	12.70160011	12.68801728	12.79609168	12.62928236
chr1	5906463	chr1-5906463	11.15141345	10.06454109	10.79691283	10.64771213	10.56352954	10.39938256	9.741949814	9.200908238	10.05744214	8.928803529
chr1	5906499	chr1-5906499	12.69582185	11.90968908	12.48500835	12.6509869	12.88359719	11.86687107	12.34488569	11.67573663	12.36899553	12.10685482
chr1	5906538	chr1-5906538	12.23498895	12.27818883	12.10648489	12.16792468	12.17706802	11.6530565	11.71428749	11.65722205	11.65351565	11.63364038
[truncated: 3,002 more rows]
