# Supplementary material for: BioTile, A Perl based tool for the identification of differentially enriched regions in tiling microarray data
Source: BMC Bioinformatics. 2013 Mar 3;14:76. doi: 10.1186/1471-2105-14-76 (PMC3599767; doi:10.1186/1471-2105-14-76)
Supplement: Additional file 3 — An example annotation file required to run BioTile on the example dataset available in Additional File 2. [file 1471-2105-14-76-S3.txt]

Additional file 3. An example annotation file required to run BioTile on the example dataset available in Additional File 2.
##Please Enter Specifics Below
Datafile=	Example_Data_Set.txt
Outfile=	Analysis_Output.txt
Minimum Probes/DMR=	3
Iterations for P value=	1000
Spacing between probes (bp)=	35
Adjust for Covariates=	n
Independent Variable Continuous=	n
ID	diag	order	Covariates 1	Covariates2	Covariates3	Covariates4
1	1	1	1
2	1	2	1
3	1	3	2
4	1	4	2
5	1	5	1
6	2	6	2
7	2	7	1
8	2	8	2
9	2	9	2
10	2	10	1
