# Supplementary material for: BioTile, A Perl based tool for the identification of differentially enriched regions in tiling microarray data
Source: BMC Bioinformatics. 2013 Mar 3;14:76. doi: 10.1186/1471-2105-14-76 (PMC3599767; doi:10.1186/1471-2105-14-76)
Supplement: Additional file 4 — A readme file outlining basic instructions for running BioTile. A more detailed web based vignette is available on the project homepage. [file 1471-2105-14-76-S4.txt]

Additional file 4. A readme file outlining basic instructions for running BioTile. A more detailed web based vignette is available on the project homepage.


##Please Enter Specifics Below		
Section 1. Data Structure
Section 2. Running BioTile

Section 1.) Data Structure			
Data should be tab delimited and adhere to the following column order:

1.) chromosome
2.) chromosomal coordinate*
3.) Optional ID column
4 and on.) data

* chromosomal coordinates must be in ascending order per chromosome but chromosomes need not be in order


Section 2.) Running BioTile

To run BioTile, simply call perl BioTile.pl in the working directory containing your data file and annotation file

The annotation file must specify the following:

1.) infile name
2.) outfile name
3.) the minimum number of adjacent probes to be considered a DER. The minimum is three
4.) the desired number of iterations to determine the p value. The default is 1000. Processing time is iteration dependent
5.) the average space between probes on the microarray being analysed. 
6.) specify either Y or N if you would like the algorithm to adjust for covariates prior to analysis. Please include desired covariate columns below.
7.) specify either Y or N if you would like the algorithm to evaluate continuous or ordinal data. Only one group comparison can be performed at a time. Group classifier variables should be coded 1 and 2. Note: evaluation of continous data takes longer.
8.) In column format, specify the group classifier or continous data for the Independent variable, the order, and any covariates
		
